# Supplementary material for: Structure and evolutionary implications of the earliest (Sinemurian, Early Jurassic) dinosaur eggs and eggshells
Source: Sci Rep. 2019 Mar 14;9:4424. doi: 10.1038/s41598-019-40604-8 (PMC6418122; doi:10.1038/s41598-019-40604-8)
Supplement: Supplementary file 2 — Supplementary Dataset 1 [file 41598_2019_40604_MOESM2_ESM.zip]

Archive with 5 entries (4 files):
- Eggshell tree for ancstates.nex
- __MACOSX/
- __MACOSX/._Eggshell tree for ancstates.nex
- Eggshell_thickness_vs_mass_adjustedBL.nex
- __MACOSX/._Eggshell_thickness_vs_mass_adjustedBL.nex
