# Supplementary material for: Structure and evolutionary implications of the earliest (Sinemurian, Early Jurassic) dinosaur eggs and eggshells
Source: Sci Rep. 2019 Mar 14;9:4424. doi: 10.1038/s41598-019-40604-8 (PMC6418122; doi:10.1038/s41598-019-40604-8)
Supplement: Supplementary file 2 — Supplementary Dataset 1 [file 41598_2019_40604_MOESM2_ESM.zip › Eggshell tree for ancstates.nex]

#NEXUS
[written Mon Apr 04 09:10:29 CEST 2016 by Mesquite  version 3.04 (build 725) at MacBook-Pro-van-Koen.local/127.0.0.1]

BEGIN TAXA;
	TITLE Taxa;
	DIMENSIONS NTAX=21;
	TAXLABELS
		Hyphalosaurus Hamipterus Pterodaustro Adocus Pelusios_sinuatus Carretta_carretta Testudo_graeca Testudoflexoolithus_bathonicae Alligator_mississippiensis Crocodylus_porosus Paimogo_crocodylian Maiasaura Titanosauria_Auca_Mahuevo Lufengosaurus Massospondylus Mussaurus Lourinhanosaurus Citipati Troodon Struthio_camelus Anser_anser 
	;

END;


BEGIN TREES;
	Title All_Trees;
	LINK Taxa = Taxa;
	TRANSLATE
[0] 		n0 Hyphalosaurus,
[1] 		n1 Hamipterus,
[2] 		n2 Pterodaustro,
[3] 		n3 Adocus,
[4] 		n4 Pelusios_sinuatus,
[5] 		n5 Carretta_carretta,
[6] 		n6 Testudo_graeca,
[7] 		n7 Testudoflexoolithus_bathonicae,
[8] 		n8 Alligator_mississippiensis,
[9] 		n9 Crocodylus_porosus,
[10] 		n10 Paimogo_crocodylian,
[11] 		n11 Maiasaura,
[12] 		n12 Titanosauria_Auca_Mahuevo,
[13] 		n13 Lufengosaurus,
[14] 		n14 Massospondylus,
[15] 		n15 Mussaurus,
[16] 		n16 Lourinhanosaurus,
[17] 		n17 Citipati,
[18] 		n18 Troodon,
[19] 		n19 Struthio_camelus,
[20] 		n20 Anser_anser;
	TREE eggshell_cont_character_ancestral_states = (n0:175.38301217990883,((((n3:72.65603479107784,(n6:77.92256780025596,n5:77.98468949684121):71):16.599999999999994,n4:165.58468949684118):6.9044153719533,n7:6.900944168874692):99.98872942622202,((n1:69.31098121392448,n2:69.78208933919613):65.69167991763942,(((n8:121.78451813722307,n9:121.78451813722302):58.23516242507966,n10:28.99771167048055):58.23516242507966,(n11:148.40990690937082,(((n13:3.719794820366618,n14:2.889086850424268):3.3816316548787437,n12:124.4320096088341):7.9086538461538485,(n16:24.432703585442017,(n17:63.28357729517061,(n18:36.03608678272153,(n19:99.85112290270348,n20:99.85112290270348):15.649567396726797):26.944442540502642):32.654261878425366):37.565167015051294):6.977898848684211):18.612382405288585):17.32780612244898):16.895185185185184):24.017489711934157):5;
	TREE tree = (n0:175.38301217990883,((n7:6.900944168874692,(n4:165.58468949684118,(n3:72.65603479107784,(n5:77.98468949684121,n6:77.92256780025596):71):16.599999999999994):6.9044153719533):99.98872942622202,((n10:29.136290937722993,(n8:121.78451813722307,n9:121.78451813722302):58.23516242507966):75.9526090066904,((n1:69.31098121392448,n2:69.78208933919613):48.62027115215735,(n11:148.40990690937082,((n12:124.4320096088341,(n13:3.719794820366618,n14:2.889086850424268):3.3816316548787437):7.9086538461538485,(n16:25.543281021143926,(n17:63.28357729517061,(n18:36.03608678272153,(n19:99.85112290270348,n20:99.85112290270348):15.649567396726797):26.944442540502642):32.654261878425366):37.565167015051294):6.977898848684211):18.612382405288585):17.32780612244898):16.895185185185184):24.017489711934157):5;

END;


Begin MESQUITE;
		MESQUITESCRIPTVERSION 2;
		TITLE AUTO;
		tell ProjectCoordinator;
		timeSaved 1459753829897;
		getEmployee #mesquite.minimal.ManageTaxa.ManageTaxa;
		tell It;
			setID 0 5182435329474495621;
			tell It;
				setDefaultOrder  131 104 18 14 16 129 128 20 106 43 19 81 114 100 107 25 89 108 109 17 67;
				attachments ;
			endTell;
		endTell;
		getWindow;
		tell It;
			suppress;
			setResourcesState false false 100;
			setPopoutState 400;
			setExplanationSize 0;
			setAnnotationSize 0;
			setFontIncAnnot 0;
			setFontIncExp 0;
			setSize 973 715;
			setLocation 15 23;
			setFont SanSerif;
			setFontSize 10;
			getToolPalette;
			tell It;
			endTell;
			desuppress;
		endTell;
		getEmployee  #mesquite.minimal.ManageTaxa.ManageTaxa;
		tell It;
			showTaxa #5182435329474495621 #mesquite.lists.TaxonList.TaxonList;
			tell It;
				setTaxa #5182435329474495621;
				getWindow;
				tell It;
					newAssistant  #mesquite.lists.TaxonListCurrPartition.TaxonListCurrPartition;
					setExplanationSize 30;
					setAnnotationSize 20;
					setFontIncAnnot 0;
					setFontIncExp 0;
					setSize 873 643;
					setLocation 15 23;
					setFont SanSerif;
					setFontSize 10;
					getToolPalette;
					tell It;
						setTool mesquite.lists.TaxonList.TaxonListWindow.ibeam;
					endTell;
					setActive;
				endTell;
				showWindow;
				getEmployee #mesquite.lists.ColorTaxon.ColorTaxon;
				tell It;
					setColor Red;
					removeColor off;
				endTell;
				getEmployee #mesquite.lists.TaxonListAnnotPanel.TaxonListAnnotPanel;
				tell It;
					togglePanel off;
				endTell;
			endTell;
		endTell;
		getEmployee  #mesquite.trees.ManageTrees.ManageTrees;
		tell It;
			showTrees 0 #mesquite.lists.TreesList.TreesList;
			tell It;
				setTreeBlock 1;
				getWindow;
				tell It;
					newAssistant  #mesquite.lists.NumForTreeList.NumForTreeList;
				tell It;
					suppress;
					setValueTask  #mesquite.trees.NumberOfTaxa.NumberOfTaxa;
					desuppress;
				endTell;
					newAssistant  #mesquite.lists.TreeListRooted.TreeListRooted;
					newAssistant  #mesquite.lists.TreeListPolys.TreeListPolys;
					newAssistant  #mesquite.lists.TreeListPolyAssumption.TreeListPolyAssumption;
					newAssistant  #mesquite.lists.NumForTreeList.NumForTreeList;
				tell It;
					suppress;
					setValueTask  #mesquite.trees.NumberOfTaxa.NumberOfTaxa;
					desuppress;
				endTell;
					newAssistant  #mesquite.lists.NumForTreeList.NumForTreeList;
				tell It;
					suppress;
					setValueTask  #mesquite.trees.NumberOfTaxa.NumberOfTaxa;
					desuppress;
				endTell;
					newAssistant  #mesquite.lists.NumForTreeList.NumForTreeList;
				tell It;
					suppress;
					setValueTask  #mesquite.trees.NumberOfTaxa.NumberOfTaxa;
					desuppress;
				endTell;
					newAssistant  #mesquite.lists.NumForTreeList.NumForTreeList;
				tell It;
					suppress;
					setValueTask  #mesquite.trees.NumberOfTaxa.NumberOfTaxa;
					desuppress;
				endTell;
					getTable;
					tell It;
						rowNamesWidth 312;
					endTell;
					setExplanationSize 30;
					setAnnotationSize 20;
					setFontIncAnnot 0;
					setFontIncExp 0;
					setSize 873 643;
					setLocation 15 23;
					setFont SanSerif;
					setFontSize 10;
					getToolPalette;
					tell It;
						setTool mesquite.lists.TreesList.TreesListWindow.ibeam;
					endTell;
				endTell;
				showWindow;
			endTell;
		endTell;
		getEmployee  #mesquite.trees.BasicTreeWindowCoord.BasicTreeWindowCoord;
		tell It;
			makeTreeWindow #5182435329474495621  #mesquite.trees.BasicTreeWindowMaker.BasicTreeWindowMaker;
			tell It;
				suppressEPCResponse;
				setTreeSource  #mesquite.trees.StoredTrees.StoredTrees;
				tell It;
					setTreeBlock 1;
					toggleUseWeights off;
				endTell;
				setAssignedID 957.1428563666938.3425103151562102983;
				getTreeWindow;
				tell It;
					setExplanationSize 30;
					setAnnotationSize 40;
					setFontIncAnnot 0;
					setFontIncExp 0;
					setSize 873 623;
					setLocation 15 23;
					setFont SanSerif;
					setFontSize 10;
					getToolPalette;
					tell It;
						setTool mesquite.trees.BasicTreeWindowMaker.BasicTreeWindow.arrow;
					endTell;
					getTreeDrawCoordinator #mesquite.trees.BasicTreeDrawCoordinator.BasicTreeDrawCoordinator;
				tell It;
					suppress;
					setTreeDrawer  #mesquite.trees.SquareLineTree.SquareLineTree;
					tell It;
						setNodeLocs #mesquite.trees.NodeLocsStandard.NodeLocsStandard;
						tell It;
							branchLengthsToggle on;
							toggleScale on;
							toggleBroadScale off;
							toggleCenter on;
							toggleEven on;
							setFixedTaxonDistance 0;
						endTell;
						setEdgeWidth 4;
						showEdgeLines on;
						orientUp;
					endTell;
					setBackground White;
					setBranchColor Black;
					showNodeNumbers off;
					showBranchColors on;
					labelBranchLengths off;
					centerBrLenLabels on;
					showBrLensUnspecified on;
					showBrLenLabelsOnTerminals on;
					setBrLenLabelColor 0 0 255;
					setNumBrLenDecimals 6;
					desuppress;
					getEmployee #mesquite.trees.BasicDrawTaxonNames.BasicDrawTaxonNames;
					tell It;
						setColor Black;
						toggleColorPartition off;
						toggleColorAssigned on;
						toggleShadePartition off;
						toggleShowFootnotes on;
						toggleNodeLabels on;
						toggleCenterNodeNames off;
						toggleShowNames on;
						namesAngle ?;
					endTell;
				endTell;
					setTreeNumber 2;
					setDrawingSizeMode 0;
					toggleLegendFloat on;
					scale 0;
					toggleTextOnTree off;
					togglePrintName on;
					showWindow;
				endTell;
				desuppressEPCResponse;
				getEmployee #mesquite.trees.ColorBranches.ColorBranches;
				tell It;
					setColor Red;
					removeColor off;
				endTell;
				getEmployee #mesquite.ornamental.BranchNotes.BranchNotes;
				tell It;
					setAlwaysOn off;
				endTell;
				getEmployee #mesquite.ornamental.ColorTreeByPartition.ColorTreeByPartition;
				tell It;
					colorByPartition off;
				endTell;
				getEmployee #mesquite.ornamental.DrawTreeAssocDoubles.DrawTreeAssocDoubles;
				tell It;
					setOn on;
					toggleShow consensusFrequency;
					setDigits 4;
					writeAsPercentage off;
					toggleCentred off;
					toggleHorizontal on;
					toggleWhiteEdges on;
					setFontSize 10;
					setOffset 0  0;
				endTell;
				getEmployee #mesquite.ornamental.DrawTreeAssocStrings.DrawTreeAssocStrings;
				tell It;
					setOn on;
					toggleCentred on;
					toggleHorizontal on;
					setFontSize 10;
					setOffset 0  0;
				endTell;
				getEmployee #mesquite.trees.TreeInfoValues.TreeInfoValues;
				tell It;
					panelOpen false;
				endTell;
			endTell;
		endTell;
		endTell;
end;
