# Supplementary material for: Structure and evolutionary implications of the earliest (Sinemurian, Early Jurassic) dinosaur eggs and eggshells
Source: Sci Rep. 2019 Mar 14;9:4424. doi: 10.1038/s41598-019-40604-8 (PMC6418122; doi:10.1038/s41598-019-40604-8)
Supplement: Supplementary file 2 — Supplementary Dataset 1 [file 41598_2019_40604_MOESM2_ESM.zip › Eggshell_thickness_vs_mass_adjustedBL.nex]

#NEXUS
[written Wed Jun 24 09:27:03 CEST 2015 by Mesquite  version 3.02 (build 681) at MacBook-Pro-van-Koen-2.local/127.0.0.1]

BEGIN TAXA;
	TITLE Taxa;
	DIMENSIONS NTAX=97;
	TAXLABELS
		'Nectarinia_osea' 'Prinia_gracilis' 'Carduelis_carduelis' 'Passer_moabiticus' 'Muscicapa_striata' 'Carduelis_chloris' 'Melopsittacus_undulatus' 'Erythropygia_galactotes' 'Lanius_nubicus' 'Passer_domesticus' 'Galerida_cristata' 'Pycnonotus_capensis' 'Turdus_merula' 'Streptopelia_senegalensis' 'Streptopelia_decaocto' 'Streptopelia_risoria' 'Streptopelia_turtur' 'Glareola_pratincola' 'Falco_naumanni' 'Athene_noctua' 'Chlidonias_leucoptera' 'Gallinula_chloropus' 'Corvus_corone' 'Falco_tinnunculus' 'Alectoris_graeca' 'Himantopus_himantopus' 'Tyto_alba' 'Sterna_hirundo' 'Nycticorax_nycticorax' 'Bubulcus_ibis' 'Egretta_garzetta' 'Phasianus_colchicus' 'Burhinus_oedicnemus' 'Gallus_domesticus' 'Strix_aluco' 'Larus_ridibundus' 'Ardea_cinerea' 'Geronticus_eremita' 'Anas_platyrhynchos' 'Buteo_rufinus' 'Bubo_bubo' 'Ciconia_ciconia' 'Aquila_rapax' 'Anser_anser' 'Gyps_fulvus' 'Struthio_camelus' spheroolithidae 'spheroolithus_albertensis' 'spheroolithus_sp.' dendroolithidae Elongatoolithidae 'Macroolithus_yaotunensis' 'Macroolithus_rugustus' 'Elongatoolithus_andrewsi' 'Lourinhanosaurus_antunesi' 'indet_theropod1' 'indet_theropod2' 'indet_theropod3' 'indet_theropod4' 'Macroelongatoolithus_xixianensis' 'Prismatoolithus_levis_troodontid' 'Cairanoolithus_roussetenssis' 'Cairanoolithus_dughii' 'Cairanoolithus_dughii_Titanosaur_Type1' 'Megaloolithus_sp._Telmatosaurus_transsylvanicus' 'Megaloolithus_sp.1' 'Megaloolithus_sp.2' 'Megaloolithus_mamillare_Titanosaur_type3.1' Titanosaur 'Titanosaur_Type2' 'Megaloolithus_mamillare_Titanosaur_type3.2' 'Megaloolithus_mamillare2' 'Megaloolithus_siruguei_Titanosaur_Type4_1' 'Megaloolithus_siruguei_Titanosaur_Type4_2' 'Megaloolithus_siruguei1' 'Megaloolithus_siruguei3' 'Megaloolithus_aureliensis2' 'Megaloolithus_pseudomamillare' 'Megaloolithus_petralta' 'Megaloolithus_microtuberculata' Massospondylus Lufengosaurus Mussaurus 'MHIN_UNSL_GEO_V246_Pterodaustro' 'Hamipterus_tianshanensis' Alligator 'Crocodylus_niloticus' 'Crocodylus_acutus' 'Lampropholis_guichenoti' 'Python_molurus' Elaphe 'Testudoolithus_jiangi' 'Testudoolithus_rigidus' 'Geochelone_elephantopus' 'Chelydra_serpentina' 'Lepidochelys_kempi' 'BMNH_47208' 
	;

END;


BEGIN TREES;
	Title Trees;
	LINK Taxa = Taxa;
	TRANSLATE
[0] 		1 'Nectarinia_osea',
[1] 		2 'Prinia_gracilis',
[2] 		3 'Carduelis_carduelis',
[3] 		4 'Passer_moabiticus',
[4] 		5 'Muscicapa_striata',
[5] 		6 'Carduelis_chloris',
[6] 		7 'Melopsittacus_undulatus',
[7] 		8 'Erythropygia_galactotes',
[8] 		9 'Lanius_nubicus',
[9] 		10 'Passer_domesticus',
[10] 		11 'Galerida_cristata',
[11] 		12 'Pycnonotus_capensis',
[12] 		13 'Turdus_merula',
[13] 		14 'Streptopelia_senegalensis',
[14] 		15 'Streptopelia_decaocto',
[15] 		16 'Streptopelia_risoria',
[16] 		17 'Streptopelia_turtur',
[17] 		18 'Glareola_pratincola',
[18] 		19 'Falco_naumanni',
[19] 		20 'Athene_noctua',
[20] 		21 'Chlidonias_leucoptera',
[21] 		22 'Gallinula_chloropus',
[22] 		23 'Corvus_corone',
[23] 		24 'Falco_tinnunculus',
[24] 		25 'Alectoris_graeca',
[25] 		26 'Himantopus_himantopus',
[26] 		27 'Tyto_alba',
[27] 		28 'Sterna_hirundo',
[28] 		29 'Nycticorax_nycticorax',
[29] 		30 'Bubulcus_ibis',
[30] 		31 'Egretta_garzetta',
[31] 		32 'Phasianus_colchicus',
[32] 		33 'Burhinus_oedicnemus',
[33] 		34 'Gallus_domesticus',
[34] 		35 'Strix_aluco',
[35] 		36 'Larus_ridibundus',
[36] 		37 'Ardea_cinerea',
[37] 		38 'Geronticus_eremita',
[38] 		39 'Anas_platyrhynchos',
[39] 		40 'Buteo_rufinus',
[40] 		41 'Bubo_bubo',
[41] 		42 'Ciconia_ciconia',
[42] 		43 'Aquila_rapax',
[43] 		44 'Anser_anser',
[44] 		45 'Gyps_fulvus',
[45] 		46 'Struthio_camelus',
[46] 		47 spheroolithidae,
[47] 		48 'spheroolithus_albertensis',
[48] 		49 'spheroolithus_sp.',
[49] 		50 dendroolithidae,
[50] 		51 Elongatoolithidae,
[51] 		52 'Macroolithus_yaotunensis',
[52] 		53 'Macroolithus_rugustus',
[53] 		54 'Elongatoolithus_andrewsi',
[54] 		55 'Lourinhanosaurus_antunesi',
[55] 		56 'indet_theropod1',
[56] 		57 'indet_theropod2',
[57] 		58 'indet_theropod3',
[58] 		59 'indet_theropod4',
[59] 		60 'Macroelongatoolithus_xixianensis',
[60] 		61 'Prismatoolithus_levis_troodontid',
[61] 		62 'Cairanoolithus_roussetenssis',
[62] 		63 'Cairanoolithus_dughii',
[63] 		64 'Cairanoolithus_dughii_Titanosaur_Type1',
[64] 		65 'Megaloolithus_sp._Telmatosaurus_transsylvanicus',
[65] 		66 'Megaloolithus_sp.1',
[66] 		67 'Megaloolithus_sp.2',
[67] 		68 'Megaloolithus_mamillare_Titanosaur_type3.1',
[68] 		69 Titanosaur,
[69] 		70 'Titanosaur_Type2',
[70] 		71 'Megaloolithus_mamillare_Titanosaur_type3.2',
[71] 		72 'Megaloolithus_mamillare2',
[72] 		73 'Megaloolithus_siruguei_Titanosaur_Type4_1',
[73] 		74 'Megaloolithus_siruguei_Titanosaur_Type4_2',
[74] 		75 'Megaloolithus_siruguei1',
[75] 		76 'Megaloolithus_siruguei3',
[76] 		n76 'Megaloolithus_aureliensis2',
[77] 		n77 'Megaloolithus_pseudomamillare',
[78] 		n78 'Megaloolithus_petralta',
[79] 		n79 'Megaloolithus_microtuberculata',
[80] 		n80 Massospondylus,
[81] 		n81 Lufengosaurus,
[82] 		n82 Mussaurus,
[83] 		n83 'MHIN_UNSL_GEO_V246_Pterodaustro',
[84] 		n84 'Hamipterus_tianshanensis',
[85] 		n85 Alligator,
[86] 		n86 'Crocodylus_niloticus',
[87] 		n87 'Crocodylus_acutus',
[88] 		n88 'Lampropholis_guichenoti',
[89] 		n89 'Python_molurus',
[90] 		n90 Elaphe,
[91] 		n91 'Testudoolithus_jiangi',
[92] 		n92 'Testudoolithus_rigidus',
[93] 		n93 'Geochelone_elephantopus',
[94] 		n94 'Chelydra_serpentina',
[95] 		n95 'Lepidochelys_kempi',
[96] 		n96 'BMNH_47208';
	TREE 'Pteros is ornithodira++' = (((n90:83.68446670724254,n89:83.68446670724256):88.67192139466144,n88:172.35638810190403):103.3630410149291,(((n95:77.66237817201949,(n93:68.86319015091621,n94:68.86319015091624):8.799188021103234):17.885848544533978,(n96:10,(n91:6.787330316742082,n92:7.5):4.521963824289406):10.205274809414428):175.17120240027967,((n85:171.70761386441634,(n86:133.1121654948511,n87:133.1121654948511):38.59544836956522):91.05263157894737,((n84:13,n83:10):106.52659524700599,((47:4.732160502830993,48:4.732160502830993,49:4.732160502830993,52:4.732160502830993,53:4.732160502830993):169.8958098082576,(((n82:5,(n80:5,n81:5):5):11.407894736842106,((63:6.244902226309648,64:6.244902226309648,62:6.244902226309648):92.81366143062482,(65:20.169551520872176,66:20.169551520872176,67:20.169551520872176,68:20.169551520872176,69:20.169551520872176,70:20.169551520872176,71:20.169551520872176,72:20.169551520872176,73:20.169551520872176,74:20.169551520872176,75:20.169551520872176,76:20.169551520872176,n76:20.169551520872176,n77:20.169551520872176,n78:20.169551520872176,n79:20.169551520872176):78.88901213606228):46.86020526526523):12.63888888888889,(55:64.02606547180395,((56:14.315853945085166,57:14.315853945085166,58:14.315853945085166,59:14.315853945085166):66.51790383441106,((61:57.532909288873185,(50:35.13979346918384,(60:5.773835920177384,(54:5.194466628772261,51:5.194466628772261):25.881686615902733):4.063640224508832):22.39311581968935):5.706143936882082,(46:101.4459712888758,(((39:56.531295118151576,44:56.531295118151576):11.06404958677686,(32:54.86807197765569,(25:26.971735810654366,34:26.876716820721853):27.896336167001294):12.727272727272727):14.186341887777296,(((14:61.67995499097403,(16:56.67995499097407,(15:51.67995499097407,17:51.679954990974096):5):5):10.5,(22:68.54359135461044,(42:67.2102580212771,(38:64.7102580212771,(29:62.210258021277156,(31:59.829305640324776,(30:56.615019926039054,37:56.615019926039025):3.2142857142857144):2.380952380952381):2.5):2.5):1.3333333333333333):3.6363636363636367):4.363636363636363,((((18:60.147223833242975,(26:55.147223833242975,33:55.147223833242975):5):2.9166666666666665,(36:60.06389049990963,(21:57.06389049990963,28:57.06389049990963):3):3):2.7777777777777777,((43:55.841668277687404,(40:50.841668277687404,45:50.841668277687404):5):5,(27:50.841668277687404,(41:42.50833494435406,(20:31.739104175123288,35:31.739104175123288):10.76923076923077):8.333333333333334):10):5):5.0769230769230775,((7:59.68016542868452,(19:54.680165428684546,24:54.680165428684546):5):5,(9:63.659757265419245,((11:48.7017153073773,(2:43.7017153073773,12:43.7017153073773):5):11.958041958041958,(13:57.534757265419245,((3:14.126194186889165,6:14.126194186889165):40.2267448967119,((5:46.551657032319014,8:46.551657032318985):4.166666666666667,(1:40.718323698985586,(23:35.718323698985614,(4:30.718323698985614,10:30.718323698985614):5):5):10):3.6346153846153846):3.1818181818181817):3.125):3):1.0204081632653061):6.238425925925925):5.625):5.238095238095237):19.66428469617009):27.793081936879485):17.594704553740964):17.692307692307693):60.03159233928465):16.0703125):15.132275132275133):7):7.959183673469388):5):5;

END;


Begin MESQUITE;
		MESQUITESCRIPTVERSION 2;
		TITLE AUTO;
		tell ProjectCoordinator;
		timeSaved 1435130823758;
		getEmployee #mesquite.minimal.ManageTaxa.ManageTaxa;
		tell It;
			setID 0 5182435329474495621;
			tell It;
				setDefaultOrder  0 1 2 3 4 5 6 7 8 9 10 11 12 13 14 15 16 17 18 19 20 21 22 23 24 25 26 27 28 29 30 31 32 33 34 35 36 37 39 40 41 42 43 44 45 46 47 48 49 50 51 52 53 54 55 76 77 78 79 56 57 58 59 60 61 62 63 64 80 81 82 83 84 85 86 87 88 89 90 91 65 66 67 70 71 72 97 98 73 74 75 92 99 93 94 95 96;
				attachments ;
			endTell;
		endTell;
		getWindow;
		tell It;
			suppress;
			setResourcesState false false 100;
			setPopoutState 400;
			setExplanationSize 0;
			setAnnotationSize 0;
			setFontIncAnnot 0;
			setFontIncExp 0;
			setSize 1280 715;
			setLocation 0 45;
			setFont SanSerif;
			setFontSize 10;
			getToolPalette;
			tell It;
			endTell;
			desuppress;
		endTell;
		getEmployee  #mesquite.minimal.ManageTaxa.ManageTaxa;
		tell It;
			showTaxa #5182435329474495621 #mesquite.lists.TaxonList.TaxonList;
			tell It;
				setTaxa #5182435329474495621;
				getWindow;
				tell It;
					newAssistant  #mesquite.lists.TaxonListCurrPartition.TaxonListCurrPartition;
					setExplanationSize 30;
					setAnnotationSize 20;
					setFontIncAnnot 0;
					setFontIncExp 0;
					setSize 1180 643;
					setLocation 0 45;
					setFont SanSerif;
					setFontSize 10;
					getToolPalette;
					tell It;
						setTool mesquite.lists.TaxonList.TaxonListWindow.ibeam;
					endTell;
				endTell;
				showWindow;
				getEmployee #mesquite.lists.ColorTaxon.ColorTaxon;
				tell It;
					setColor Red;
					removeColor off;
				endTell;
				getEmployee #mesquite.lists.TaxonListAnnotPanel.TaxonListAnnotPanel;
				tell It;
					togglePanel off;
				endTell;
			endTell;
		endTell;
		getEmployee  #mesquite.trees.ManageTrees.ManageTrees;
		tell It;
			showTrees 0 #mesquite.lists.TreesList.TreesList;
			tell It;
				setTreeBlock 1;
				getWindow;
				tell It;
					newAssistant  #mesquite.lists.NumForTreeList.NumForTreeList;
				tell It;
					suppress;
					setValueTask  #mesquite.trees.NumberOfTaxa.NumberOfTaxa;
					desuppress;
				endTell;
					newAssistant  #mesquite.lists.TreeListRooted.TreeListRooted;
					newAssistant  #mesquite.lists.TreeListPolys.TreeListPolys;
					newAssistant  #mesquite.lists.TreeListPolyAssumption.TreeListPolyAssumption;
					setExplanationSize 30;
					setAnnotationSize 20;
					setFontIncAnnot 0;
					setFontIncExp 0;
					setSize 1180 643;
					setLocation 0 45;
					setFont SanSerif;
					setFontSize 10;
					getToolPalette;
					tell It;
					endTell;
				endTell;
				showWindow;
			endTell;
		endTell;
		getEmployee  #mesquite.trees.BasicTreeWindowCoord.BasicTreeWindowCoord;
		tell It;
			makeTreeWindow #5182435329474495621  #mesquite.trees.BasicTreeWindowMaker.BasicTreeWindowMaker;
			tell It;
				suppressEPCResponse;
				setTreeSource  #mesquite.trees.StoredTrees.StoredTrees;
				tell It;
					setTreeBlock 1;
					toggleUseWeights off;
				endTell;
				setAssignedID 957.1428563666938.3425103151562102983;
				getTreeWindow;
				tell It;
					setExplanationSize 30;
					setAnnotationSize 40;
					setFontIncAnnot 0;
					setFontIncExp 0;
					setSize 1180 623;
					setLocation 0 45;
					setFont SanSerif;
					setFontSize 10;
					getToolPalette;
					tell It;
						setTool mesquite.trees.BasicTreeWindowMaker.BasicTreeWindow.zoom;
					endTell;
					setActive;
					getTreeDrawCoordinator #mesquite.trees.BasicTreeDrawCoordinator.BasicTreeDrawCoordinator;
				tell It;
					suppress;
					setTreeDrawer  #mesquite.stratigraphictools.STSquareTree.STSquareTree;
					tell It;
						setEdgeWidth 6;
						orientUp;
						getEmployee #mesquite.stratigraphictools.NodeLocsPaleo.NodeLocsPaleo;
						tell It;
							stretchToggle off;
							branchLengthsToggle on;
							toggleScale on;
							toggleAdjustScale on;
							toggleAdjustScale on;
							toggleFillScale on;
							toggleExtendScale on;
							toggleMagnetExt off;
							toggleMagnetInt off;
							toggleCenter off;
							toggleEven off;
							namesAngle ?;
							getEmployee #mesquite.stratigraphictools.ScaleDataWindowCoord.ScaleDataWindowCoord;
							tell It;
								showDataWindow #2775859665959150368 #mesquite.stratigraphictools.ScaleDataWindowMaker.ScaleDataWindowMaker;
								tell It;
									getWindow;
									tell It;
										scaleFile Scale_matrix_Marjanovic_and_Laurin_2007.csv;
									endTell;
									showWindow;
									getEmployee #mesquite.stratigraphictools.ColorScaleCells.ColorScaleCells;
									tell It;
										setColor Red;
										removeColor off;
									endTell;
								endTell;
							endTell;
						endTell;
					endTell;
					setBackground White;
					setBranchColor Black;
					showNodeNumbers off;
					showBranchColors on;
					labelBranchLengths off;
					centerBrLenLabels on;
					showBrLensUnspecified on;
					showBrLenLabelsOnTerminals on;
					setBrLenLabelColor 0 0 255;
					setNumBrLenDecimals 6;
					desuppress;
					getEmployee #mesquite.trees.BasicDrawTaxonNames.BasicDrawTaxonNames;
					tell It;
						setColor Black;
						toggleColorPartition off;
						toggleColorAssigned on;
						toggleShadePartition off;
						toggleShowFootnotes on;
						toggleNodeLabels on;
						toggleCenterNodeNames off;
						toggleShowNames on;
						namesAngle ?;
					endTell;
				endTell;
					setTreeNumber 1;
					setTree '(((91:83.68446670724254,90:83.68446670724256):88.67192139466144,89:172.35638810190403):103.3630410149291,(((96:77.66237817201949,(94:68.86319015091621,95:68.86319015091624):8.799188021103234):17.885848544533978,(97:10,(92:6.787330316742082,93:7.5):4.521963824289406):10.205274809414428):175.17120240027967,((86:171.70761386441634,(87:133.1121654948511,88:133.1121654948511):38.59544836956522):91.05263157894737,((85:29.989798944878405,84:41.54408619047089):106.52659524700599,((47:4.732160502830993,48:4.732160502830993,49:4.732160502830993,52:4.732160502830993,53:4.732160502830993):169.8958098082576,(((83:5,(81:5,82:5):5):11.407894736842106,((63:6.244902226309648,64:6.244902226309648,62:6.244902226309648):92.81366143062482,(65:20.169551520872176,66:20.169551520872176,67:20.169551520872176,68:20.169551520872176,69:20.169551520872176,70:20.169551520872176,71:20.169551520872176,72:20.169551520872176,73:20.169551520872176,74:20.169551520872176,75:20.169551520872176,76:20.169551520872176,77:20.169551520872176,78:20.169551520872176,79:20.169551520872176,80:20.169551520872176):78.88901213606228):46.86020526526523):12.63888888888889,(55:64.02606547180395,((56:14.315853945085166,57:14.315853945085166,58:14.315853945085166,59:14.315853945085166):66.51790383441106,((61:57.532909288873185,(50:35.13979346918384,(60:5.773835920177384,(54:5.194466628772261,51:5.194466628772261):25.881686615902733):4.063640224508832):22.39311581968935):5.706143936882082,(46:101.4459712888758,(((39:56.531295118151576,44:56.531295118151576):11.06404958677686,(32:54.86807197765569,(25:26.971735810654366,34:26.971735810654394):27.896336167001294):12.727272727272727):14.186341887777296,(((14:61.67995499097403,(16:56.67995499097407,(15:51.67995499097407,17:51.679954990974096):5):5):10.5,(22:68.54359135461044,(42:67.2102580212771,(38:64.7102580212771,(29:62.210258021277156,(31:59.829305640324776,(30:56.615019926039054,37:56.615019926039025):3.2142857142857144):2.380952380952381):2.5):2.5):1.3333333333333333):3.6363636363636367):4.363636363636363,((((18:60.147223833242975,(26:55.147223833242975,33:55.147223833242975):5):2.9166666666666665,(36:60.06389049990963,(21:57.06389049990963,28:57.06389049990963):3):3):2.7777777777777777,((43:55.841668277687404,(40:50.841668277687404,45:50.841668277687404):5):5,(27:50.841668277687404,(41:42.50833494435406,(20:31.739104175123288,35:31.739104175123288):10.76923076923077):8.333333333333334):10):5):5.0769230769230775,((7:59.68016542868452,(19:54.680165428684546,24:54.680165428684546):5):5,(9:63.659757265419245,((11:48.7017153073773,(2:43.7017153073773,12:43.7017153073773):5):11.958041958041958,(13:57.534757265419245,((3:14.126194186889165,6:14.126194186889165):40.2267448967119,((5:46.551657032319014,8:46.551657032318985):4.166666666666667,(1:40.718323698985586,(23:35.718323698985614,(4:30.718323698985614,10:30.718323698985614):5):5):10):3.6346153846153846):3.1818181818181817):3.125):3):1.0204081632653061):6.238425925925925):5.625):5.238095238095237):19.66428469617009):27.793081936879485):17.594704553740964):17.692307692307693):60.03159233928465):16.0703125):15.132275132275133):7):7.959183673469388):5):5;';
					setDrawingSizeMode 0;
					toggleLegendFloat on;
					scale 0;
					toggleTextOnTree off;
					showWindow;
				endTell;
				desuppressEPCResponse;
				getEmployee #mesquite.trees.ColorBranches.ColorBranches;
				tell It;
					setColor Red;
					removeColor off;
				endTell;
				getEmployee #mesquite.ornamental.BranchNotes.BranchNotes;
				tell It;
					setAlwaysOn off;
				endTell;
				getEmployee #mesquite.ornamental.ColorTreeByPartition.ColorTreeByPartition;
				tell It;
					colorByPartition off;
				endTell;
				getEmployee #mesquite.ornamental.DrawTreeAssocDoubles.DrawTreeAssocDoubles;
				tell It;
					setOn on;
					toggleShow consensusFrequency;
					setDigits 4;
					writeAsPercentage off;
					toggleCentred off;
					toggleHorizontal on;
					toggleWhiteEdges on;
					setFontSize 10;
					setOffset 0  0;
				endTell;
				getEmployee #mesquite.ornamental.DrawTreeAssocStrings.DrawTreeAssocStrings;
				tell It;
					setOn on;
					toggleCentred on;
					toggleHorizontal on;
					setFontSize 10;
					setOffset 0  0;
				endTell;
				getEmployee #mesquite.trees.TreeInfoValues.TreeInfoValues;
				tell It;
					panelOpen false;
				endTell;
			endTell;
		endTell;
		endTell;
end;
