# Supplementary material for: Structure and evolutionary implications of the earliest (Sinemurian, Early Jurassic) dinosaur eggs and eggshells
Source: Sci Rep. 2019 Mar 14;9:4424. doi: 10.1038/s41598-019-40604-8 (PMC6418122; doi:10.1038/s41598-019-40604-8)
Supplement: Supplementary file 3 — Supplementary Dataset 2 [file 41598_2019_40604_MOESM3_ESM.zip]

Archive with 5 entries (4 files):
- Script_Anc_State_eggshell_thickness.txt
- __MACOSX/
- __MACOSX/._Script_Anc_State_eggshell_thickness.txt
- Script_pt_od2.txt
- __MACOSX/._Script_pt_od2.txt
