# Supplementary material for: Structure and evolutionary implications of the earliest (Sinemurian, Early Jurassic) dinosaur eggs and eggshells
Source: Sci Rep. 2019 Mar 14;9:4424. doi: 10.1038/s41598-019-40604-8 (PMC6418122; doi:10.1038/s41598-019-40604-8)
Supplement: Supplementary file 3 — Supplementary Dataset 2 [file 41598_2019_40604_MOESM3_ESM.zip › Script_Anc_State_eggshell_thickness.txt]

## load libraries
library(phytools)
library(ape)
library(geiger)
library(caper)
## read tree from file
setwd("~/Documents/Work/prosauropod eggshell ancstates")

tree<-read.newick("single ANCSTATES archosauromorph eggshell tree.phy")

shell<-read.csv("eggshell data.csv",row.names=1) 
Eggshell<-setNames(shell$LogCL.EM,rownames(shell))

fit1<-fastAnc(tree,Eggshell,vars=TRUE,CI=TRUE)
print(fit1,printlen=10)
fit1

obj<-contMap(tree,Eggshell,plot=FALSE)
obj
print(obj)

# set root node to hypothetical ancestor value
rootnode<--0.45
rootnode<-setNames(rootnode,"21")

# statistics
fit1<-fastAnc(tree,Eggshell,anc.states=rootnode,CI=TRUE)
fit1

#visual
summary(fit1)
anc.states<-fit1$ace
obj<-contMap(tree,Eggshell,method="user", anc.states=fit1$ace,plot=FALSE)
plot(obj)

#change colors
dev.new()
obj<-setMap(obj,colors=c("green","orange","red"))
plot(obj)

#modify titles and legends
plot(obj,legend=FALSE,ylim=c(1-0.09*(Ntip(obj$tree)-1),Ntip(obj$tree)),
     mar=c(5.1,0.4,0.4,0.4))
add.color.bar(150,obj$cols,title="log(CL/EM)",
              lims=obj$lims,digits=3,prompt=FALSE,x=1,
              y=1-0.08*(Ntip(obj$tree)-1),lwd=4,fsize=1,subtitle="")
#add x-axis
axis(1)
title(xlab="time from the root (Ma)")
nodelabels(cex = 0.7)

##written by Koen Stein
