# Supplementary material for: Structure and evolutionary implications of the earliest (Sinemurian, Early Jurassic) dinosaur eggs and eggshells
Source: Sci Rep. 2019 Mar 14;9:4424. doi: 10.1038/s41598-019-40604-8 (PMC6418122; doi:10.1038/s41598-019-40604-8)
Supplement: Supplementary file 3 — Supplementary Dataset 2 [file 41598_2019_40604_MOESM3_ESM.zip › Script_pt_od2.txt]

setwd("d:/Edina_munka/Paleontologia/Koen/eggshell project/newest/corrected/corrected nexus files/pgls/")

library(ape)
library(phytools)
library(geiger)

## Import tree as nexus file and separated taxon codes as txt file

eggtree <- read.nexus("eggtree_pt_od.nex")
eggtree 
Phylogenetic tree with 97 tips and 76 internal nodes.

Tip labels:
        n90, n89, n88, n95, n93, n94, ...

Rooted; includes branch lengths.

which(eggtree$tip.label=="n82")
[1] 20

eggtree$tip.label[20]
[1] "n82"

eggtree<-drop.tip(eggtree,eggtree$tip.label[20])
eggtree
Phylogenetic tree with 96 tips and 75 internal nodes.

Tip labels:
        n90, n89, n88, n95, n93, n94, ...

Rooted; includes branch lengths.

plot(eggtree)

str(eggtree)
List of 4
 $ edge       : int [1:170, 1:2] 97 98 99 99 98 97 100 101 102 102 ...
 $ Nnode      : int 75
 $ tip.label  : chr [1:96] "n90" "n89" "n88" "n95" ...
 $ edge.length: num [1:170] 103.4 88.7 83.7 83.7 172.4 ...
 - attr(*, "class")= chr "phylo"
 - attr(*, "order")= chr "cladewise"


#tip labels
taxName<-read.delim("taxon_codes.txt", stringsAsFactors=F, row.names=1,sep=" ", header=F)
taxName

                                                 V2
1                                   Nectarinia_osea
2                                   Prinia_gracilis
3                               Carduelis_carduelis
4                                 Passer_moabiticus
5                                 Muscicapa_striata
6                                 Carduelis_chloris
7                           Melopsittacus_undulatus
8                           Erythropygia_galactotes
9                                    Lanius_nubicus
10                                Passer_domesticus
11                                Galerida_cristata
12                              Pycnonotus_capensis
13                                    Turdus_merula
14                        Streptopelia_senegalensis
15                            Streptopelia_decaocto
16                             Streptopelia_risoria
17                              Streptopelia_turtur
18                              Glareola_pratincola
19                                   Falco_naumanni
20                                    Athene_noctua
21                            Chlidonias_leucoptera
22                              Gallinula_chloropus
23                                    Corvus_corone
24                                Falco_tinnunculus
25                                 Alectoris_graeca
26                            Himantopus_himantopus
27                                        Tyto_alba
28                                   Sterna_hirundo
29                            Nycticorax_nycticorax
30                                    Bubulcus_ibis
31                                 Egretta_garzetta
32                              Phasianus_colchicus
33                              Burhinus_oedicnemus
34                                Gallus_domesticus
35                                      Strix_aluco
36                                 Larus_ridibundus
37                                    Ardea_cinerea
38                               Geronticus_eremita
39                               Anas_platyrhynchos
40                                    Buteo_rufinus
41                                        Bubo_bubo
42                                  Ciconia_ciconia
43                                     Aquila_rapax
44                                      Anser_anser
45                                      Gyps_fulvus
46                                 Struthio_camelus
47                                  spheroolithidae
48                        spheroolithus_albertensis
49                                spheroolithus_sp.
50                                  dendroolithidae
51                                Elongatoolithidae
52                         Macroolithus_yaotunensis
53                            Macroolithus_rugustus
54                         Elongatoolithus_andrewsi
55                        Lourinhanosaurus_antunesi
56                                  indet_theropod1
57                                  indet_theropod2
58                                  indet_theropod3
59                                  indet_theropod4
60                 Macroelongatoolithus_xixianensis
61                 Prismatoolithus_levis_troodontid
62                     Cairanoolithus_roussetenssis
63                            Cairanoolithus_dughii
64           Cairanoolithus_dughii_Titanosaur_Type1
65  Megaloolithus_sp._Telmatosaurus_transsylvanicus
66                               Megaloolithus_sp.1
67                               Megaloolithus_sp.2
68       Megaloolithus_mamillare_Titanosaur_type3.1
69                                       Titanosaur
70                                 Titanosaur_Type2
71       Megaloolithus_mamillare_Titanosaur_type3.2
72                         Megaloolithus_mamillare2
73        Megaloolithus_siruguei_Titanosaur_Type4_1
74        Megaloolithus_siruguei_Titanosaur_Type4_2
75                          Megaloolithus_siruguei1
76                          Megaloolithus_siruguei3
n76                      Megaloolithus_aureliensis2
n77                   Megaloolithus_pseudomamillare
n78                          Megaloolithus_petralta
n79                  Megaloolithus_microtuberculata
n80                                  Massospondylus
n81                                   Lufengosaurus
n83                 MHIN_UNSL_GEO_V246_Pterodaustro
n84                        Hamipterus_tianshanensis
n85                                       Alligator
n86                            Crocodylus_niloticus
n87                               Crocodylus_acutus
n88                         Lampropholis_guichenoti
n89                                  Python_molurus
n90                                          Elaphe
n91                           Testudoolithus_jiangi
n92                          Testudoolithus_rigidus
n93                         Geochelone_elephantopus
n94                             Chelydra_serpentina
n95                              Lepidochelys_kempi
n96                                      BMNH_47208

View(taxName)

## taxon names in the right order and merge with tree

eggtree$tip.label
 [1] "n90" "n89" "n88" "n95" "n93" "n94" "n96" "n91" "n92" "n85" "n86" "n87"
[13] "n84" "n83" "47"  "48"  "49"  "52"  "53"  "n80" "n81" "63"  "64"  "62" 
[25] "65"  "66"  "67"  "68"  "69"  "70"  "71"  "72"  "73"  "74"  "75"  "76" 
[37] "n76" "n77" "n78" "n79" "55"  "56"  "57"  "58"  "59"  "61"  "50"  "60" 
[49] "54"  "51"  "46"  "39"  "44"  "32"  "25"  "34"  "14"  "16"  "15"  "17" 
[61] "22"  "42"  "38"  "29"  "31"  "30"  "37"  "18"  "26"  "33"  "36"  "21" 
[73] "28"  "43"  "40"  "45"  "27"  "41"  "20"  "35"  "7"   "19"  "24"  "9"  
[85] "11"  "2"   "12"  "13"  "3"   "6"   "5"   "8"   "1"   "23"  "4"   "10"


codes<-eggtree$tip.label
right<-taxName[codes,]
right
  [1] "Elaphe"                                         
 [2] "Python_molurus"                                 
 [3] "Lampropholis_guichenoti"                        
 [4] "Lepidochelys_kempi"                             
 [5] "Geochelone_elephantopus"                        
 [6] "Chelydra_serpentina"                            
 [7] "BMNH_47208"                                     
 [8] "Testudoolithus_jiangi"                          
 [9] "Testudoolithus_rigidus"                         
[10] "Alligator"                                      
[11] "Crocodylus_niloticus"                           
[12] "Crocodylus_acutus"                              
[13] "Hamipterus_tianshanensis"                       
[14] "MHIN_UNSL_GEO_V246_Pterodaustro"                
[15] "spheroolithidae"                                
[16] "spheroolithus_albertensis"                      
[17] "spheroolithus_sp."                              
[18] "Macroolithus_yaotunensis"                       
[19] "Macroolithus_rugustus"                          
[20] "Massospondylus"                                 
[21] "Lufengosaurus"                                  
[22] "Cairanoolithus_dughii"                          
[23] "Cairanoolithus_dughii_Titanosaur_Type1"         
[24] "Cairanoolithus_roussetenssis"                   
[25] "Megaloolithus_sp._Telmatosaurus_transsylvanicus"
[26] "Megaloolithus_sp.1"                             
[27] "Megaloolithus_sp.2"                             
[28] "Megaloolithus_mamillare_Titanosaur_type3.1"     
[29] "Titanosaur"                                     
[30] "Titanosaur_Type2"                               
[31] "Megaloolithus_mamillare_Titanosaur_type3.2"     
[32] "Megaloolithus_mamillare2"                       
[33] "Megaloolithus_siruguei_Titanosaur_Type4_1"      
[34] "Megaloolithus_siruguei_Titanosaur_Type4_2"      
[35] "Megaloolithus_siruguei1"                        
[36] "Megaloolithus_siruguei3"                        
[37] "Megaloolithus_aureliensis2"                     
[38] "Megaloolithus_pseudomamillare"                  
[39] "Megaloolithus_petralta"                         
[40] "Megaloolithus_microtuberculata"                 
[41] "Lourinhanosaurus_antunesi"                      
[42] "indet_theropod1"                                
[43] "indet_theropod2"                                
[44] "indet_theropod3"                                
[45] "indet_theropod4"                                
[46] "Prismatoolithus_levis_troodontid"               
[47] "dendroolithidae"                                
[48] "Macroelongatoolithus_xixianensis"               
[49] "Elongatoolithus_andrewsi"                       
[50] "Elongatoolithidae"                              
[51] "Struthio_camelus"                               
[52] "Anas_platyrhynchos"                             
[53] "Anser_anser"                                    
[54] "Phasianus_colchicus"                            
[55] "Alectoris_graeca"                               
[56] "Gallus_domesticus"                              
[57] "Streptopelia_senegalensis"                      
[58] "Streptopelia_risoria"                           
[59] "Streptopelia_decaocto"                          
[60] "Streptopelia_turtur"                            
[61] "Gallinula_chloropus"                            
[62] "Ciconia_ciconia"                                
[63] "Geronticus_eremita"                             
[64] "Nycticorax_nycticorax"                          
[65] "Egretta_garzetta"                               
[66] "Bubulcus_ibis"                                  
[67] "Ardea_cinerea"                                  
[68] "Glareola_pratincola"                            
[69] "Himantopus_himantopus"                          
[70] "Burhinus_oedicnemus"                            
[71] "Larus_ridibundus"                               
[72] "Chlidonias_leucoptera"                          
[73] "Sterna_hirundo"                                 
[74] "Aquila_rapax"                                   
[75] "Buteo_rufinus"                                  
[76] "Gyps_fulvus"                                    
[77] "Tyto_alba"                                      
[78] "Bubo_bubo"                                      
[79] "Athene_noctua"                                  
[80] "Strix_aluco"                                    
[81] "Melopsittacus_undulatus"                        
[82] "Falco_naumanni"                                 
[83] "Falco_tinnunculus"                              
[84] "Lanius_nubicus"                                 
[85] "Galerida_cristata"                              
[86] "Prinia_gracilis"                                
[87] "Pycnonotus_capensis"                            
[88] "Turdus_merula"                                  
[89] "Carduelis_carduelis"                            
[90] "Carduelis_chloris"                              
[91] "Muscicapa_striata"                              
[92] "Erythropygia_galactotes"                        
[93] "Nectarinia_osea"                                
[94] "Corvus_corone"                                  
[95] "Passer_moabiticus"                              
[96] "Passer_domesticus"   

eggtree$tip.label<-right

eggtree
Phylogenetic tree with 96 tips and 75 internal nodes.

Tip labels:
        Elaphe, Python_molurus, Lampropholis_guichenoti, Lepidochelys_kempi, Geochelone_elephantopus, Chelydra_serpentina, ...

Rooted; includes branch lengths.


## Importing trait values table

eggshell_data<-read.csv("eggshell_values.csv",row.names=1,header=TRUE,stringsAsFactors=F,sep=";",dec=".",na.string="NULL")
eggshell_data

                                                eggshth eggmass
Prinia_gracilis                                      69    1.12
Carduelis_carduelis                                  70    1.23
Passer_moabiticus                                    88    1.50
Muscicapa_striata                                    76    1.85
Carduelis_chloris                                    68    1.94
Melopsittacus_undulatus                             116    2.25
Erythropygia_galactotes                              80    2.30
Lanius_nubicus                                       95    2.46
Passer_domesticus                                   102    2.76
Galerida_cristata                                    95    2.93
Pycnonotus_capensis                                  83    3.05
Turdus_merula                                       122    6.36
Streptopelia_senegalensis                           120    6.63
Streptopelia_decaocto                               132    7.45
Streptopelia_risoria                                119    8.03
Streptopelia_turtur                                 137    8.30
Glareola_pratincola                                 151    8.42
Falco_naumanni                                      194   10.84
Athene_noctua                                       187   14.00
Chlidonias_leucoptera                               148   14.04
Gallinula_chloropus                                 229   14.29
Corvus_corone                                       177   14.99
Falco_tinnunculus                                   242   18.09
Alectoris_graeca                                    278   18.23
Himantopus_himantopus                               185   18.51
Tyto_alba                                           241   18.71
Sterna_hirundo                                      171   19.50
Nycticorax_nycticorax                               205   20.75
Bubulcus_ibis                                       204   23.22
Egretta_garzetta                                    218   28.52
Phasianus_colchicus                                 308   29.22
Burhinus_oedicnemus                                 266   33.51
Gallus_domesticus                                   295   35.88
Strix_aluco                                         268   36.14
Larus_ridibundus                                    231   37.50
Ardea_cinerea                                       242   49.60
Geronticus_eremita                                  394   50.16
Anas_platyrhynchos                                  315   54.00
Buteo_rufinus                                       371   60.72
Bubo_bubo                                           349   69.30
Ciconia_ciconia                                     502   78.78
Aquila_rapax                                        520   92.83
Anser_anser                                         741  173.01
Gyps_fulvus                                         676  243.88
Nectarinia_osea                                      52    0.86
Struthio_camelus                                   2245 1460.85
Alligator                                           530   99.35
Crocodylus_niloticus                                530  113.61
Crocodylus_acutus                                   450   75.08
Lampropholis_guichenoti                               5    0.30
Python_molurus                                       55  230.00
Elaphe                                               65   45.00
Lepidochelys_kempi                                   40   30.73
Geochelone_elephantopus                             400  101.64
Chelydra_serpentina                                 110    8.34
BMNH_47208                                          900   56.70
Testudoolithus_jiangi                               730   57.70
Testudoolithus_rigidus                              235   46.43
Elongatoolithidae                                  1300  323.00
Macroolithus_yaotunensis                           1450  911.00
Macroolithus_rugustus                              1420  592.00
Elongatoolithus_andrewsi                            980  384.00
Lourinhanosaurus_antunesi                           900  643.00
Macroelongatoolithus_xixianensis                   2100 3145.00
Prismatoolithus_levis_troodontid                   1000  331.00
indet_theropod1                                     300  168.00
indet_theropod2                                    1300  224.00
indet_theropod3                                    1200  210.00
indet_theropod4                                    1300  273.00
Titanosaur                                         2300 2045.00
Titanosaur_Type2                                   1400 1756.00
Cairanoolithus_roussetenssis                       1700 2751.00
Cairanoolithus_dughii                              2100 3001.00
Cairanoolithus_dughii_Titanosaur_Type1             1900 3001.00
Megaloolithus_sp.1                                 1600 1890.00
Megaloolithus_sp.2                                 2400 2751.00
Megaloolithus_mamillare_Titanosaur_type3.1         1600 5186.00
Megaloolithus_mamillare_Titanosaur_type3.2         1300 5565.00
Megaloolithus_mamillare2                           1800 5186.00
Megaloolithus_siruguei_Titanosaur_Type4_1          2200 3546.00
Megaloolithus_siruguei_Titanosaur_Type4_2          2200 4121.00
Megaloolithus_siruguei1                            3000 4536.00
Megaloolithus_siruguei3                            2200 4152.00
Megaloolithus_sp._Telmatosaurus_transsylvanicus    2300 2446.00
Megaloolithus_aureliensis2                         1100 5186.00
Megaloolithus_pseudomamillare                      1600 3629.00
Megaloolithus_petralta                             1800 2691.00
Megaloolithus_microtuberculata                     2200 2294.00
Massospondylus                                      100  192.00
Lufengosaurus                                        85  154.00
spheroolithidae                                    1500  247.00
spheroolithus_albertensis                          1000  287.00
spheroolithus_sp.                                  2100  287.00
dendroolithidae                                    2300  751.00
MHIN_UNSL_GEO_V246_Pterodaustro                      30   16.00
Hamipterus_tianshanensis                             60   45.00


eggshell_data$eggshth<-as.numeric(eggshell_data$eggshth)
str(eggshell_data)
'data.frame':   96 obs. of  2 variables:
 $ eggshth: num  69 70 88 76 68 116 80 95 102 95 ...
 $ eggmass: num  1.12 1.23 1.5 1.85 1.94 2.25 2.3 2.46 2.76 2.93 ...

### Analysis on natural log-transformed eggshell thickness & eggmass data

eggshell_data$eggshth<-log(eggshell_data$eggshth)
eggshell_data$eggmass<-log(eggshell_data$eggmass)
eggshell_data
                                                 eggshth    eggmass
Prinia_gracilis                                 4.234107  0.1133287
Carduelis_carduelis                             4.248495  0.2070142
Passer_moabiticus                               4.477337  0.4054651
Muscicapa_striata                               4.330733  0.6151856
Carduelis_chloris                               4.219508  0.6626880
Melopsittacus_undulatus                         4.753590  0.8109302
Erythropygia_galactotes                         4.382027  0.8329091
Lanius_nubicus                                  4.553877  0.9001613
Passer_domesticus                               4.624973  1.0152307
Galerida_cristata                               4.553877  1.0750024
Pycnonotus_capensis                             4.418841  1.1151416
Turdus_merula                                   4.804021  1.8500284
Streptopelia_senegalensis                       4.787492  1.8916048
Streptopelia_decaocto                           4.882802  2.0082140
Streptopelia_risoria                            4.779123  2.0831845
Streptopelia_turtur                             4.919981  2.1162555
Glareola_pratincola                             5.017280  2.1306098
Falco_naumanni                                  5.267858  2.3832430
Athene_noctua                                   5.231109  2.6390573
Chlidonias_leucoptera                           4.997212  2.6419104
Gallinula_chloropus                             5.433722  2.6595600
Corvus_corone                                   5.176150  2.7073833
Falco_tinnunculus                               5.488938  2.8953593
Alectoris_graeca                                5.627621  2.9030686
Himantopus_himantopus                           5.220356  2.9183111
Tyto_alba                                       5.484797  2.9290581
Sterna_hirundo                                  5.141664  2.9704145
Nycticorax_nycticorax                           5.323010  3.0325462
Bubulcus_ibis                                   5.318120  3.1450140
Egretta_garzetta                                5.384495  3.3506056
Phasianus_colchicus                             5.730100  3.3748534
Burhinus_oedicnemus                             5.583496  3.5118439
Gallus_domesticus                               5.686975  3.5801800
Strix_aluco                                     5.590987  3.5874003
Larus_ridibundus                                5.442418  3.6243409
Ardea_cinerea                                   5.488938  3.9039908
Geronticus_eremita                              5.976351  3.9152179
Anas_platyrhynchos                              5.752573  3.9889840
Buteo_rufinus                                   5.916202  4.1062731
Bubo_bubo                                       5.855072  4.2384449
Ciconia_ciconia                                 6.218600  4.3666592
Aquila_rapax                                    6.253829  4.5307699
Anser_anser                                     6.608001  5.1533494
Gyps_fulvus                                     6.516193  5.4966763
Nectarinia_osea                                 3.951244 -0.1508229
Struthio_camelus                                7.716461  7.2867737
Alligator                                       6.272877  4.5986490
Crocodylus_niloticus                            6.272877  4.7327715
Crocodylus_acutus                               6.109248  4.3185542
Lampropholis_guichenoti                         1.609438 -1.2039728
Python_molurus                                  4.007333  5.4380793
Elaphe                                          4.174387  3.8066625
Lepidochelys_kempi                              3.688879  3.4252394
Geochelone_elephantopus                         5.991465  4.6214372
Chelydra_serpentina                             4.700480  2.1210632
BMNH_47208                                      6.802395  4.0377742
Testudoolithus_jiangi                           6.593045  4.0552572
Testudoolithus_rigidus                          5.459586  3.8379458
Elongatoolithidae                               7.170120  5.7776523
Macroolithus_yaotunensis                        7.279319  6.8145429
Macroolithus_rugustus                           7.258412  6.3835066
Elongatoolithus_andrewsi                        6.887553  5.9506426
Lourinhanosaurus_antunesi                       6.802395  6.4661447
Macroelongatoolithus_xixianensis                7.649693  8.0535692
Prismatoolithus_levis_troodontid                6.907755  5.8021184
indet_theropod1                                 5.703782  5.1239640
indet_theropod2                                 7.170120  5.4116461
indet_theropod3                                 7.090077  5.3471075
indet_theropod4                                 7.170120  5.6094718
Titanosaur                                      7.740664  7.6231531
Titanosaur_Type2                                7.244228  7.4707938
Cairanoolithus_roussetenssis                    7.438384  7.9197198
Cairanoolithus_dughii                           7.649693  8.0067008
Cairanoolithus_dughii_Titanosaur_Type1          7.549609  8.0067008
Megaloolithus_sp.1                              7.377759  7.5443321
Megaloolithus_sp.2                              7.783224  7.9197198
Megaloolithus_mamillare_Titanosaur_type3.1      7.377759  8.5537180
Megaloolithus_mamillare_Titanosaur_type3.2      7.170120  8.6242523
Megaloolithus_mamillare2                        7.495542  8.5537180
Megaloolithus_siruguei_Titanosaur_Type4_1       7.696213  8.1735755
Megaloolithus_siruguei_Titanosaur_Type4_2       7.696213  8.3238511
Megaloolithus_siruguei1                         8.006368  8.4198008
Megaloolithus_siruguei3                         7.696213  8.3313454
Megaloolithus_sp._Telmatosaurus_transsylvanicus 7.740664  7.8022093
Megaloolithus_aureliensis2                      7.003065  8.5537180
Megaloolithus_pseudomamillare                   7.377759  8.1967124
Megaloolithus_petralta                          7.495542  7.8976682
Megaloolithus_microtuberculata                  7.696213  7.7380523
Massospondylus                                  4.605170  5.2574954
Lufengosaurus                                   4.442651  5.0369526
spheroolithidae                                 7.313220  5.5093883
spheroolithus_albertensis                       6.907755  5.6594822
spheroolithus_sp.                               7.649693  5.6594822
dendroolithidae                                 7.740664  6.6214057
MHIN_UNSL_GEO_V246_Pterodaustro                 3.401197  2.7725887
Hamipterus_tianshanensis                        4.094345  3.8066625


#### Phylogenetic signal


library(geiger)

shth<-setNames(eggshell_data$eggshth,rownames(eggshell_data))
shth
                     Prinia_gracilis 
                                       4.234107 
                            Carduelis_carduelis 
                                       4.248495 
                              Passer_moabiticus 
                                       4.477337 
                              Muscicapa_striata 
                                       4.330733 
                              Carduelis_chloris 
                                       4.219508 
                        Melopsittacus_undulatus 
                                       4.753590 
                        Erythropygia_galactotes 
                                       4.382027 
                                 Lanius_nubicus 
                                       4.553877 
                              Passer_domesticus 
                                       4.624973 
                              Galerida_cristata 
                                       4.553877 
                            Pycnonotus_capensis 
                                       4.418841 
                                  Turdus_merula 
                                       4.804021 
                      Streptopelia_senegalensis 
                                       4.787492 
                          Streptopelia_decaocto 
                                       4.882802 
                           Streptopelia_risoria 
                                       4.779123 
                            Streptopelia_turtur 
                                       4.919981 
                            Glareola_pratincola 
                                       5.017280 
                                 Falco_naumanni 
                                       5.267858 
                                  Athene_noctua 
                                       5.231109 
                          Chlidonias_leucoptera 
                                       4.997212 
                            Gallinula_chloropus 
                                       5.433722 
                                  Corvus_corone 
                                       5.176150 
                              Falco_tinnunculus 
                                       5.488938 
                               Alectoris_graeca 
                                       5.627621 
                          Himantopus_himantopus 
                                       5.220356 
                                      Tyto_alba 
                                       5.484797 
                                 Sterna_hirundo 
                                       5.141664 
                          Nycticorax_nycticorax 
                                       5.323010 
                                  Bubulcus_ibis 
                                       5.318120 
                               Egretta_garzetta 
                                       5.384495 
                            Phasianus_colchicus 
                                       5.730100 
                            Burhinus_oedicnemus 
                                       5.583496 
                              Gallus_domesticus 
                                       5.686975 
                                    Strix_aluco 
                                       5.590987 
                               Larus_ridibundus 
                                       5.442418 
                                  Ardea_cinerea 
                                       5.488938 
                             Geronticus_eremita 
                                       5.976351 
                             Anas_platyrhynchos 
                                       5.752573 
                                  Buteo_rufinus 
                                       5.916202 
                                      Bubo_bubo 
                                       5.855072 
                                Ciconia_ciconia 
                                       6.218600 
                                   Aquila_rapax 
                                       6.253829 
                                    Anser_anser 
                                       6.608001 
                                    Gyps_fulvus 
                                       6.516193 
                                Nectarinia_osea 
                                       3.951244 
                               Struthio_camelus 
                                       7.716461 
                                      Alligator 
                                       6.272877 
                           Crocodylus_niloticus 
                                       6.272877 
                              Crocodylus_acutus 
                                       6.109248 
                        Lampropholis_guichenoti 
                                       1.609438 
                                 Python_molurus 
                                       4.007333 
                                         Elaphe 
                                       4.174387 
                             Lepidochelys_kempi 
                                       3.688879 
                        Geochelone_elephantopus 
                                       5.991465 
                            Chelydra_serpentina 
                                       4.700480 
                                     BMNH_47208 
                                       6.802395 
                          Testudoolithus_jiangi 
                                       6.593045 
                         Testudoolithus_rigidus 
                                       5.459586 
                              Elongatoolithidae 
                                       7.170120 
                       Macroolithus_yaotunensis 
                                       7.279319 
                          Macroolithus_rugustus 
                                       7.258412 
                       Elongatoolithus_andrewsi 
                                       6.887553 
                      Lourinhanosaurus_antunesi 
                                       6.802395 
               Macroelongatoolithus_xixianensis 
                                       7.649693 
               Prismatoolithus_levis_troodontid 
                                       6.907755 
                                indet_theropod1 
                                       5.703782 
                                indet_theropod2 
                                       7.170120 
                                indet_theropod3 
                                       7.090077 
                                indet_theropod4 
                                       7.170120 
                                     Titanosaur 
                                       7.740664 
                               Titanosaur_Type2 
                                       7.244228 
                   Cairanoolithus_roussetenssis 
                                       7.438384 
                          Cairanoolithus_dughii 
                                       7.649693 
         Cairanoolithus_dughii_Titanosaur_Type1 
                                       7.549609 
                             Megaloolithus_sp.1 
                                       7.377759 
                             Megaloolithus_sp.2 
                                       7.783224 
     Megaloolithus_mamillare_Titanosaur_type3.1 
                                       7.377759 
     Megaloolithus_mamillare_Titanosaur_type3.2 
                                       7.170120 
                       Megaloolithus_mamillare2 
                                       7.495542 
      Megaloolithus_siruguei_Titanosaur_Type4_1 
                                       7.696213 
      Megaloolithus_siruguei_Titanosaur_Type4_2 
                                       7.696213 
                        Megaloolithus_siruguei1 
                                       8.006368 
                        Megaloolithus_siruguei3 
                                       7.696213 
Megaloolithus_sp._Telmatosaurus_transsylvanicus 
                                       7.740664 
                     Megaloolithus_aureliensis2 
                                       7.003065 
                  Megaloolithus_pseudomamillare 
                                       7.377759 
                         Megaloolithus_petralta 
                                       7.495542 
                 Megaloolithus_microtuberculata 
                                       7.696213 
                                 Massospondylus 
                                       4.605170 
                                  Lufengosaurus 
                                       4.442651 
                                spheroolithidae 
                                       7.313220 
                      spheroolithus_albertensis 
                                       6.907755 
                              spheroolithus_sp. 
                                       7.649693 
                                dendroolithidae 
                                       7.740664 
                MHIN_UNSL_GEO_V246_Pterodaustro 
                                       3.401197 
                       Hamipterus_tianshanensis 
                                       4.094345 
 

phylosig(eggtree,shth,test=TRUE)
$K
[1] 1.236599

$P
[1] 0.001


phylosig(eggtree,shth,method="lambda",test=TRUE)
$lambda
[1] 0.9827975

$logL
[1] -101.4096

$logL0
[1] -166.8572

$P
[1] 2.610311e-30


mass<-setNames(eggshell_data$eggmass,rownames(eggshell_data))
mass
                                Prinia_gracilis 
                                      0.1133287 
                            Carduelis_carduelis 
                                      0.2070142 
                              Passer_moabiticus 
                                      0.4054651 
                              Muscicapa_striata 
                                      0.6151856 
                              Carduelis_chloris 
                                      0.6626880 
                        Melopsittacus_undulatus 
                                      0.8109302 
                        Erythropygia_galactotes 
                                      0.8329091 
                                 Lanius_nubicus 
                                      0.9001613 
                              Passer_domesticus 
                                      1.0152307 
                              Galerida_cristata 
                                      1.0750024 
                            Pycnonotus_capensis 
                                      1.1151416 
                                  Turdus_merula 
                                      1.8500284 
                      Streptopelia_senegalensis 
                                      1.8916048 
                          Streptopelia_decaocto 
                                      2.0082140 
                           Streptopelia_risoria 
                                      2.0831845 
                            Streptopelia_turtur 
                                      2.1162555 
                            Glareola_pratincola 
                                      2.1306098 
                                 Falco_naumanni 
                                      2.3832430 
                                  Athene_noctua 
                                      2.6390573 
                          Chlidonias_leucoptera 
                                      2.6419104 
                            Gallinula_chloropus 
                                      2.6595600 
                                  Corvus_corone 
                                      2.7073833 
                              Falco_tinnunculus 
                                      2.8953593 
                               Alectoris_graeca 
                                      2.9030686 
                          Himantopus_himantopus 
                                      2.9183111 
                                      Tyto_alba 
                                      2.9290581 
                                 Sterna_hirundo 
                                      2.9704145 
                          Nycticorax_nycticorax 
                                      3.0325462 
                                  Bubulcus_ibis 
                                      3.1450140 
                               Egretta_garzetta 
                                      3.3506056 
                            Phasianus_colchicus 
                                      3.3748534 
                            Burhinus_oedicnemus 
                                      3.5118439 
                              Gallus_domesticus 
                                      3.5801800 
                                    Strix_aluco 
                                      3.5874003 
                               Larus_ridibundus 
                                      3.6243409 
                                  Ardea_cinerea 
                                      3.9039908 
                             Geronticus_eremita 
                                      3.9152179 
                             Anas_platyrhynchos 
                                      3.9889840 
                                  Buteo_rufinus 
                                      4.1062731 
                                      Bubo_bubo 
                                      4.2384449 
                                Ciconia_ciconia 
                                      4.3666592 
                                   Aquila_rapax 
                                      4.5307699 
                                    Anser_anser 
                                      5.1533494 
                                    Gyps_fulvus 
                                      5.4966763 
                                Nectarinia_osea 
                                     -0.1508229 
                               Struthio_camelus 
                                      7.2867737 
                                      Alligator 
                                      4.5986490 
                           Crocodylus_niloticus 
                                      4.7327715 
                              Crocodylus_acutus 
                                      4.3185542 
                        Lampropholis_guichenoti 
                                     -1.2039728 
                                 Python_molurus 
                                      5.4380793 
                                         Elaphe 
                                      3.8066625 
                             Lepidochelys_kempi 
                                      3.4252394 
                        Geochelone_elephantopus 
                                      4.6214372 
                            Chelydra_serpentina 
                                      2.1210632 
                                     BMNH_47208 
                                      4.0377742 
                          Testudoolithus_jiangi 
                                      4.0552572 
                         Testudoolithus_rigidus 
                                      3.8379458 
                              Elongatoolithidae 
                                      5.7776523 
                       Macroolithus_yaotunensis 
                                      6.8145429 
                          Macroolithus_rugustus 
                                      6.3835066 
                       Elongatoolithus_andrewsi 
                                      5.9506426 
                      Lourinhanosaurus_antunesi 
                                      6.4661447 
               Macroelongatoolithus_xixianensis 
                                      8.0535692 
               Prismatoolithus_levis_troodontid 
                                      5.8021184 
                                indet_theropod1 
                                      5.1239640 
                                indet_theropod2 
                                      5.4116461 
                                indet_theropod3 
                                      5.3471075 
                                indet_theropod4 
                                      5.6094718 
                                     Titanosaur 
                                      7.6231531 
                               Titanosaur_Type2 
                                      7.4707938 
                   Cairanoolithus_roussetenssis 
                                      7.9197198 
                          Cairanoolithus_dughii 
                                      8.0067008 
         Cairanoolithus_dughii_Titanosaur_Type1 
                                      8.0067008 
                             Megaloolithus_sp.1 
                                      7.5443321 
                             Megaloolithus_sp.2 
                                      7.9197198 
     Megaloolithus_mamillare_Titanosaur_type3.1 
                                      8.5537180 
     Megaloolithus_mamillare_Titanosaur_type3.2 
                                      8.6242523 
                       Megaloolithus_mamillare2 
                                      8.5537180 
      Megaloolithus_siruguei_Titanosaur_Type4_1 
                                      8.1735755 
      Megaloolithus_siruguei_Titanosaur_Type4_2 
                                      8.3238511 
                        Megaloolithus_siruguei1 
                                      8.4198008 
                        Megaloolithus_siruguei3 
                                      8.3313454 
Megaloolithus_sp._Telmatosaurus_transsylvanicus 
                                      7.8022093 
                     Megaloolithus_aureliensis2 
                                      8.5537180 
                  Megaloolithus_pseudomamillare 
                                      8.1967124 
                         Megaloolithus_petralta 
                                      7.8976682 
                 Megaloolithus_microtuberculata 
                                      7.7380523 
                                 Massospondylus 
                                      5.2574954 
                                  Lufengosaurus 
                                      5.0369526 
                                spheroolithidae 
                                      5.5093883 
                      spheroolithus_albertensis 
                                      5.6594822 
                              spheroolithus_sp. 
                                      5.6594822 
                                dendroolithidae 
                                      6.6214057 
                MHIN_UNSL_GEO_V246_Pterodaustro 
                                      2.7725887 
                       Hamipterus_tianshanensis 
                                      3.8066625 


phylosig(eggtree,mass,test=TRUE)
$K
[1] 1.420449

$P
[1] 0.001


phylosig(eggtree,mass,method="lambda",test=TRUE)
$lambda
[1] 0.991582

$logL
[1] -139.9544

$logL0
[1] -224.4015

$P
[1] 1.290233e-38


#### PGLS

library(nlme)

BM<-corBrownian(1, eggtree)
BM
Uninitialized correlation structure of class corBrownian 

str(BM)
Classes 'corBrownian', 'corPhyl', 'corStruct'  atomic [1:1] 1
  ..- attr(*, "formula")=Class 'formula' length 2 ~1
  .. .. ..- attr(*, ".Environment")=<environment: 0x0000000019350ee0> 
  ..- attr(*, "fixed")= logi TRUE
  ..- attr(*, "tree")=List of 4
  .. ..$ edge       : int [1:170, 1:2] 97 98 99 99 98 97 100 101 102 102 ...
  .. ..$ Nnode      : int 75
  .. ..$ tip.label  : chr [1:96] "Elaphe" "Python_molurus" "Lampropholis_guichenoti" "Lepidochelys_kempi" ...
  .. ..$ edge.length: num [1:170] 103.4 88.7 83.7 83.7 172.4 ...
  .. ..- attr(*, "class")= chr "phylo"
  .. ..- attr(*, "order")= chr "cladewise"


### Model simulation equalling OLS:

modelBM<-gls(eggshth~eggmass, data=eggshell_data, correlation=BM)
summary(modelBM)
Generalized least squares fit by REML
  Model: eggshth ~ eggmass 
  Data: eggshell_data 
       AIC     BIC    logLik
  159.7692 167.399 -76.88458

Correlation Structure: corBrownian
 Formula: ~1 
 Parameter estimate(s):
numeric(0)

Coefficients:
               Value Std.Error  t-value p-value
(Intercept) 3.691219 0.4794883 7.698245       0
eggmass     0.397914 0.0520824 7.640085       0

 Correlation: 
        (Intr)
eggmass -0.436

Standardized residuals:
       Min         Q1        Med         Q3        Max 
-1.6247757  0.3164337  0.4877395  0.6708652  1.5005418 

Residual standard error: 1.137248 
Degrees of freedom: 96 total; 94 residual


###  Lambda model

modelLambda<-gls(eggshth~eggmass, data=eggshell_data, correlation=corPagel(1,eggtree))
summary(modelLambda)
Generalized least squares fit by REML
  Model: eggshth ~ eggmass 
  Data: eggshell_data 
       AIC      BIC    logLik
  138.7245 148.8977 -65.36225

Correlation Structure: corPagel
 Formula: ~1 
 Parameter estimate(s):
   lambda 
0.8615025 

Coefficients:
               Value Std.Error  t-value p-value
(Intercept) 3.387012 0.3229854 10.48658       0
eggmass     0.473465 0.0414175 11.43151       0

 Correlation: 
        (Intr)
eggmass -0.534

Standardized residuals:
       Min         Q1        Med         Q3        Max 
-2.5871758  0.4861655  0.7188373  0.9856308  2.0956586 

Residual standard error: 0.7554256 
Degrees of freedom: 96 total; 94 residual


## Plot regression line with confidence & prediction intervals


### BM model

pred<-predict(modelBM)
pred
                                Prinia_gracilis 
                                       3.736314 
                            Carduelis_carduelis 
                                       3.773592 
                              Passer_moabiticus 
                                       3.852559 
                              Muscicapa_striata 
                                       3.936010 
                              Carduelis_chloris 
                                       3.954911 
                        Melopsittacus_undulatus 
                                       4.013899 
                        Erythropygia_galactotes 
                                       4.022645 
                                 Lanius_nubicus 
                                       4.049405 
                              Passer_domesticus 
                                       4.095193 
                              Galerida_cristata 
                                       4.118977 
                            Pycnonotus_capensis 
                                       4.134949 
                                  Turdus_merula 
                                       4.427371 
                      Streptopelia_senegalensis 
                                       4.443914 
                          Streptopelia_decaocto 
                                       4.490315 
                           Streptopelia_risoria 
                                       4.520147 
                            Streptopelia_turtur 
                                       4.533306 
                            Glareola_pratincola 
                                       4.539018 
                                 Falco_naumanni 
                                       4.639544 
                                  Athene_noctua 
                                       4.741336 
                          Chlidonias_leucoptera 
                                       4.742471 
                            Gallinula_chloropus 
                                       4.749494 
                                  Corvus_corone 
                                       4.768524 
                              Falco_tinnunculus 
                                       4.843322 
                               Alectoris_graeca 
                                       4.846390 
                          Himantopus_himantopus 
                                       4.852455 
                                      Tyto_alba 
                                       4.856731 
                                 Sterna_hirundo 
                                       4.873188 
                          Nycticorax_nycticorax 
                                       4.897911 
                                  Bubulcus_ibis 
                                       4.942663 
                               Egretta_garzetta 
                                       5.024471 
                            Phasianus_colchicus 
                                       5.034120 
                            Burhinus_oedicnemus 
                                       5.088630 
                              Gallus_domesticus 
                                       5.115822 
                                    Strix_aluco 
                                       5.118695 
                               Larus_ridibundus 
                                       5.133394 
                                  Ardea_cinerea 
                                       5.244671 
                             Geronticus_eremita 
                                       5.249138 
                             Anas_platyrhynchos 
                                       5.278491 
                                  Buteo_rufinus 
                                       5.325162 
                                      Bubo_bubo 
                                       5.377755 
                                Ciconia_ciconia 
                                       5.428773 
                                   Aquila_rapax 
                                       5.494075 
                                    Anser_anser 
                                       5.741808 
                                    Gyps_fulvus 
                                       5.878422 
                                Nectarinia_osea 
                                       3.631204 
                               Struthio_camelus 
                                       6.590727 
                                      Alligator 
                                       5.521085 
                           Crocodylus_niloticus 
                                       5.574454 
                              Crocodylus_acutus 
                                       5.409631 
                        Lampropholis_guichenoti 
                                       3.212141 
                                 Python_molurus 
                                       5.855106 
                                         Elaphe 
                                       5.205942 
                             Lepidochelys_kempi 
                                       5.054169 
                        Geochelone_elephantopus 
                                       5.530152 
                            Chelydra_serpentina 
                                       4.535219 
                                     BMNH_47208 
                                       5.297905 
                          Testudoolithus_jiangi 
                                       5.304862 
                         Testudoolithus_rigidus 
                                       5.218390 
                              Elongatoolithidae 
                                       5.990226 
                       Macroolithus_yaotunensis 
                                       6.402820 
                          Macroolithus_rugustus 
                                       6.231304 
                       Elongatoolithus_andrewsi 
                                       6.059062 
                      Lourinhanosaurus_antunesi 
                                       6.264187 
               Macroelongatoolithus_xixianensis 
                                       6.895845 
               Prismatoolithus_levis_troodontid 
                                       5.999962 
                                indet_theropod1 
                                       5.730115 
                                indet_theropod2 
                                       5.844587 
                                indet_theropod3 
                                       5.818907 
                                indet_theropod4 
                                       5.923305 
                                     Titanosaur 
                                       6.724577 
                               Titanosaur_Type2 
                                       6.663951 
                   Cairanoolithus_roussetenssis 
                                       6.842585 
                          Cairanoolithus_dughii 
                                       6.877196 
         Cairanoolithus_dughii_Titanosaur_Type1 
                                       6.877196 
                             Megaloolithus_sp.1 
                                       6.693213 
                             Megaloolithus_sp.2 
                                       6.842585 
     Megaloolithus_mamillare_Titanosaur_type3.1 
                                       7.094861 
     Megaloolithus_mamillare_Titanosaur_type3.2 
                                       7.122928 
                       Megaloolithus_mamillare2 
                                       7.094861 
      Megaloolithus_siruguei_Titanosaur_Type4_1 
                                       6.943597 
      Megaloolithus_siruguei_Titanosaur_Type4_2 
                                       7.003394 
                        Megaloolithus_siruguei1 
                                       7.041574 
                        Megaloolithus_siruguei3 
                                       7.006376 
Megaloolithus_sp._Telmatosaurus_transsylvanicus 
                                       6.795826 
                     Megaloolithus_aureliensis2 
                                       7.094861 
                  Megaloolithus_pseudomamillare 
                                       6.952804 
                         Megaloolithus_petralta 
                                       6.833810 
                 Megaloolithus_microtuberculata 
                                       6.770297 
                                 Massospondylus 
                                       5.783249 
                                  Lufengosaurus 
                                       5.695492 
                                spheroolithidae 
                                       5.883480 
                      spheroolithus_albertensis 
                                       5.943205 
                              spheroolithus_sp. 
                                       5.943205 
                                dendroolithidae 
                                       6.325968 
                MHIN_UNSL_GEO_V246_Pterodaustro 
                                       4.794470 
                       Hamipterus_tianshanensis 
                                       5.205942 
attr(,"label")
[1] "Fitted values"


V <- vcov(modelBM)
X <- model.matrix(eggshth~eggmass,data=eggshell_data)
se.fit <- sqrt(diag(X %*% V %*% t(X)))
se.fit
                                Prinia_gracilis 
                                      0.4769457 
                            Carduelis_carduelis 
                                      0.4748889 
                              Passer_moabiticus 
                                      0.4706695 
                              Muscicapa_striata 
                                      0.4664180 
                              Carduelis_chloris 
                                      0.4654852 
                        Melopsittacus_undulatus 
                                      0.4626472 
                        Erythropygia_galactotes 
                                      0.4622359 
                                 Lanius_nubicus 
                                      0.4609929 
                              Passer_domesticus 
                                      0.4589202 
                              Galerida_cristata 
                                      0.4578708 
                            Pycnonotus_capensis 
                                      0.4571766 
                                  Turdus_merula 
                                      0.4460112 
                      Streptopelia_senegalensis 
                                      0.4454695 
                          Streptopelia_decaocto 
                                      0.4440029 
                           Streptopelia_risoria 
                                      0.4431013 
                            Streptopelia_turtur 
                                      0.4427140 
                            Glareola_pratincola 
                                      0.4425479 
                                 Falco_naumanni 
                                      0.4398218 
                                  Athene_noctua 
                                      0.4374475 
                          Chlidonias_leucoptera 
                                      0.4374232 
                            Gallinula_chloropus 
                                      0.4372742 
                                  Corvus_corone 
                                      0.4368799 
                              Falco_tinnunculus 
                                      0.4354646 
                               Alectoris_graeca 
                                      0.4354112 
                          Himantopus_himantopus 
                                      0.4353066 
                                      Tyto_alba 
                                      0.4352337 
                                 Sterna_hirundo 
                                      0.4349598 
                          Nycticorax_nycticorax 
                                      0.4345681 
                                  Bubulcus_ibis 
                                      0.4339195 
                               Egretta_garzetta 
                                      0.4329362 
                            Phasianus_colchicus 
                                      0.4328376 
                            Burhinus_oedicnemus 
                                      0.4323491 
                              Gallus_domesticus 
                                      0.4321493 
                                    Strix_aluco 
                                      0.4321299 
                               Larus_ridibundus 
                                      0.4320357 
                                  Ardea_cinerea 
                                      0.4316003 
                             Geronticus_eremita 
                                      0.4315931 
                             Anas_platyrhynchos 
                                      0.4315653 
                                  Buteo_rufinus 
                                      0.4315916 
                                      Bubo_bubo 
                                      0.4317248 
                                Ciconia_ciconia 
                                      0.4319588 
                                   Aquila_rapax 
                                      0.4324087 
                                    Anser_anser 
                                      0.4356385 
                                    Gyps_fulvus 
                                      0.4384364 
                                Nectarinia_osea 
                                      0.4829633 
                               Struthio_camelus 
                                      0.4640446 
                                      Alligator 
                                      0.4326439 
                           Crocodylus_niloticus 
                                      0.4331933 
                              Crocodylus_acutus 
                                      0.4318589 
                        Lampropholis_guichenoti 
                                      0.5099474 
                                 Python_molurus 
                                      0.4379085 
                                         Elaphe 
                                      0.4316962 
                             Lepidochelys_kempi 
                                      0.4326443 
                        Geochelone_elephantopus 
                                      0.4327294 
                            Chelydra_serpentina 
                                      0.4426583 
                                     BMNH_47208 
                                      0.4315658 
                          Testudoolithus_jiangi 
                                      0.4315696 
                         Testudoolithus_rigidus 
                                      0.4316589 
                              Elongatoolithidae 
                                      0.4412525 
                       Macroolithus_yaotunensis 
                                      0.4555794 
                          Macroolithus_rugustus 
                                      0.4488908 
                       Elongatoolithus_andrewsi 
                                      0.4432178 
                      Lourinhanosaurus_antunesi 
                                      0.4500941 
               Macroelongatoolithus_xixianensis 
                                      0.4801618 
               Prismatoolithus_levis_troodontid 
                                      0.4415199 
                                indet_theropod1 
                                      0.4354323 
                                indet_theropod2 
                                      0.4376771 
                                indet_theropod3 
                                      0.4371298 
                                indet_theropod4 
                                      0.4395106 
                                     Titanosaur 
                                      0.4707658 
                               Titanosaur_Type2 
                                      0.4676522 
                   Cairanoolithus_roussetenssis 
                                      0.4771469 
                          Cairanoolithus_dughii 
                                      0.4790967 
         Cairanoolithus_dughii_Titanosaur_Type1 
                                      0.4790967 
                             Megaloolithus_sp.1 
                                      0.4691409 
                             Megaloolithus_sp.2 
                                      0.4771469 
     Megaloolithus_mamillare_Titanosaur_type3.1 
                                      0.4921384 
     Megaloolithus_mamillare_Titanosaur_type3.2 
                                      0.4939146 
                       Megaloolithus_mamillare2 
                                      0.4921384 
      Megaloolithus_siruguei_Titanosaur_Type4_1 
                                      0.4829344 
      Megaloolithus_siruguei_Titanosaur_Type4_2 
                                      0.4864974 
                        Megaloolithus_siruguei1 
                                      0.4888243 
                        Megaloolithus_siruguei3 
                                      0.4866777 
Megaloolithus_sp._Telmatosaurus_transsylvanicus 
                                      0.4745686 
                     Megaloolithus_aureliensis2 
                                      0.4921384 
                  Megaloolithus_pseudomamillare 
                                      0.4834765 
                         Megaloolithus_petralta 
                                      0.4766581 
                 Megaloolithus_microtuberculata 
                                      0.4731884 
                                 Massospondylus 
                                      0.4364117 
                                  Lufengosaurus 
                                      0.4348527 
                                spheroolithidae 
                                      0.4385537 
                      spheroolithus_albertensis 
                                      0.4400111 
                              spheroolithus_sp. 
                                      0.4400111 
                                dendroolithidae 
                                      0.4524569 
                MHIN_UNSL_GEO_V246_Pterodaustro 
                                      0.4363646 
                       Hamipterus_tianshanensis 
                                      0.4316962 


X

                                                (Intercept)    eggmass
Prinia_gracilis                                           1  0.1133287
Carduelis_carduelis                                       1  0.2070142
Passer_moabiticus                                         1  0.4054651
Muscicapa_striata                                         1  0.6151856
Carduelis_chloris                                         1  0.6626880
Melopsittacus_undulatus                                   1  0.8109302
Erythropygia_galactotes                                   1  0.8329091
Lanius_nubicus                                            1  0.9001613
Passer_domesticus                                         1  1.0152307
Galerida_cristata                                         1  1.0750024
Pycnonotus_capensis                                       1  1.1151416
Turdus_merula                                             1  1.8500284
Streptopelia_senegalensis                                 1  1.8916048
Streptopelia_decaocto                                     1  2.0082140
Streptopelia_risoria                                      1  2.0831845
Streptopelia_turtur                                       1  2.1162555
Glareola_pratincola                                       1  2.1306098
Falco_naumanni                                            1  2.3832430
Athene_noctua                                             1  2.6390573
Chlidonias_leucoptera                                     1  2.6419104
Gallinula_chloropus                                       1  2.6595600
Corvus_corone                                             1  2.7073833
Falco_tinnunculus                                         1  2.8953593
Alectoris_graeca                                          1  2.9030686
Himantopus_himantopus                                     1  2.9183111
Tyto_alba                                                 1  2.9290581
Sterna_hirundo                                            1  2.9704145
Nycticorax_nycticorax                                     1  3.0325462
Bubulcus_ibis                                             1  3.1450140
Egretta_garzetta                                          1  3.3506056
Phasianus_colchicus                                       1  3.3748534
Burhinus_oedicnemus                                       1  3.5118439
Gallus_domesticus                                         1  3.5801800
Strix_aluco                                               1  3.5874003
Larus_ridibundus                                          1  3.6243409
Ardea_cinerea                                             1  3.9039908
Geronticus_eremita                                        1  3.9152179
Anas_platyrhynchos                                        1  3.9889840
Buteo_rufinus                                             1  4.1062731
Bubo_bubo                                                 1  4.2384449
Ciconia_ciconia                                           1  4.3666592
Aquila_rapax                                              1  4.5307699
Anser_anser                                               1  5.1533494
Gyps_fulvus                                               1  5.4966763
Nectarinia_osea                                           1 -0.1508229
Struthio_camelus                                          1  7.2867737
Alligator                                                 1  4.5986490
Crocodylus_niloticus                                      1  4.7327715
Crocodylus_acutus                                         1  4.3185542
Lampropholis_guichenoti                                   1 -1.2039728
Python_molurus                                            1  5.4380793
Elaphe                                                    1  3.8066625
Lepidochelys_kempi                                        1  3.4252394
Geochelone_elephantopus                                   1  4.6214372
Chelydra_serpentina                                       1  2.1210632
BMNH_47208                                                1  4.0377742
Testudoolithus_jiangi                                     1  4.0552572
Testudoolithus_rigidus                                    1  3.8379458
Elongatoolithidae                                         1  5.7776523
Macroolithus_yaotunensis                                  1  6.8145429
Macroolithus_rugustus                                     1  6.3835066
Elongatoolithus_andrewsi                                  1  5.9506426
Lourinhanosaurus_antunesi                                 1  6.4661447
Macroelongatoolithus_xixianensis                          1  8.0535692
Prismatoolithus_levis_troodontid                          1  5.8021184
indet_theropod1                                           1  5.1239640
indet_theropod2                                           1  5.4116461
indet_theropod3                                           1  5.3471075
indet_theropod4                                           1  5.6094718
Titanosaur                                                1  7.6231531
Titanosaur_Type2                                          1  7.4707938
Cairanoolithus_roussetenssis                              1  7.9197198
Cairanoolithus_dughii                                     1  8.0067008
Cairanoolithus_dughii_Titanosaur_Type1                    1  8.0067008
Megaloolithus_sp.1                                        1  7.5443321
Megaloolithus_sp.2                                        1  7.9197198
Megaloolithus_mamillare_Titanosaur_type3.1                1  8.5537180
Megaloolithus_mamillare_Titanosaur_type3.2                1  8.6242523
Megaloolithus_mamillare2                                  1  8.5537180
Megaloolithus_siruguei_Titanosaur_Type4_1                 1  8.1735755
Megaloolithus_siruguei_Titanosaur_Type4_2                 1  8.3238511
Megaloolithus_siruguei1                                   1  8.4198008
Megaloolithus_siruguei3                                   1  8.3313454
Megaloolithus_sp._Telmatosaurus_transsylvanicus           1  7.8022093
Megaloolithus_aureliensis2                                1  8.5537180
Megaloolithus_pseudomamillare                             1  8.1967124
Megaloolithus_petralta                                    1  7.8976682
Megaloolithus_microtuberculata                            1  7.7380523
Massospondylus                                            1  5.2574954
Lufengosaurus                                             1  5.0369526
spheroolithidae                                           1  5.5093883
spheroolithus_albertensis                                 1  5.6594822
spheroolithus_sp.                                         1  5.6594822
dendroolithidae                                           1  6.6214057
MHIN_UNSL_GEO_V246_Pterodaustro                           1  2.7725887
Hamipterus_tianshanensis                                  1  3.8066625
attr(,"assign")
[1] 0 1


V
            (Intercept)      eggmass
(Intercept)  0.22990905 -0.010882831
eggmass     -0.01088283  0.002712575


predframe<-with(eggshell_data,data.frame(eggmass,eggshth=pred,lwr=pred-1.96*se.fit,upr=pred+1.96*se.fit))
predframe
                                                   eggmass  eggshth      lwr
Prinia_gracilis                                  0.1133287 3.736314 2.801500
Carduelis_carduelis                              0.2070142 3.773592 2.842810
Passer_moabiticus                                0.4054651 3.852559 2.930047
Muscicapa_striata                                0.6151856 3.936010 3.021830
Carduelis_chloris                                0.6626880 3.954911 3.042560
Melopsittacus_undulatus                          0.8109302 4.013899 3.107111
Erythropygia_galactotes                          0.8329091 4.022645 3.116662
Lanius_nubicus                                   0.9001613 4.049405 3.145859
Passer_domesticus                                1.0152307 4.095193 3.195709
Galerida_cristata                                1.0750024 4.118977 3.221550
Pycnonotus_capensis                              1.1151416 4.134949 3.238883
Turdus_merula                                    1.8500284 4.427371 3.553188
Streptopelia_senegalensis                        1.8916048 4.443914 3.570794
Streptopelia_decaocto                            2.0082140 4.490315 3.620069
Streptopelia_risoria                             2.0831845 4.520147 3.651668
Streptopelia_turtur                              2.1162555 4.533306 3.665586
Glareola_pratincola                              2.1306098 4.539018 3.671624
Falco_naumanni                                   2.3832430 4.639544 3.777493
Athene_noctua                                    2.6390573 4.741336 3.883939
Chlidonias_leucoptera                            2.6419104 4.742471 3.885122
Gallinula_chloropus                              2.6595600 4.749494 3.892437
Corvus_corone                                    2.7073833 4.768524 3.912239
Falco_tinnunculus                                2.8953593 4.843322 3.989812
Alectoris_graeca                                 2.9030686 4.846390 3.992984
Himantopus_himantopus                            2.9183111 4.852455 3.999254
Tyto_alba                                        2.9290581 4.856731 4.003673
Sterna_hirundo                                   2.9704145 4.873188 4.020666
Nycticorax_nycticorax                            3.0325462 4.897911 4.046157
Bubulcus_ibis                                    3.1450140 4.942663 4.092181
Egretta_garzetta                                 3.3506056 5.024471 4.175916
Phasianus_colchicus                              3.3748534 5.034120 4.185758
Burhinus_oedicnemus                              3.5118439 5.088630 4.241226
Gallus_domesticus                                3.5801800 5.115822 4.268809
Strix_aluco                                      3.5874003 5.118695 4.271720
Larus_ridibundus                                 3.6243409 5.133394 4.286604
Ardea_cinerea                                    3.9039908 5.244671 4.398734
Geronticus_eremita                               3.9152179 5.249138 4.403216
Anas_platyrhynchos                               3.9889840 5.278491 4.432623
Buteo_rufinus                                    4.1062731 5.325162 4.479242
Bubo_bubo                                        4.2384449 5.377755 4.531574
Ciconia_ciconia                                  4.3666592 5.428773 4.582133
Aquila_rapax                                     4.5307699 5.494075 4.646554
Anser_anser                                      5.1533494 5.741808 4.887956
Gyps_fulvus                                      5.4966763 5.878422 5.019087
Nectarinia_osea                                 -0.1508229 3.631204 2.684596
Struthio_camelus                                 7.2867737 6.590727 5.681199
Alligator                                        4.5986490 5.521085 4.673103
Crocodylus_niloticus                             4.7327715 5.574454 4.725395
Crocodylus_acutus                                4.3185542 5.409631 4.563188
Lampropholis_guichenoti                         -1.2039728 3.212141 2.212644
Python_molurus                                   5.4380793 5.855106 4.996805
Elaphe                                           3.8066625 5.205942 4.359818
Lepidochelys_kempi                               3.4252394 5.054169 4.206186
Geochelone_elephantopus                          4.6214372 5.530152 4.682003
Chelydra_serpentina                              2.1210632 4.535219 3.667609
BMNH_47208                                       4.0377742 5.297905 4.452036
Testudoolithus_jiangi                            4.0552572 5.304862 4.458985
Testudoolithus_rigidus                           3.8379458 5.218390 4.372339
Elongatoolithidae                                5.7776523 5.990226 5.125371
Macroolithus_yaotunensis                         6.8145429 6.402820 5.509884
Macroolithus_rugustus                            6.3835066 6.231304 5.351478
Elongatoolithus_andrewsi                         5.9506426 6.059062 5.190355
Lourinhanosaurus_antunesi                        6.4661447 6.264187 5.382003
Macroelongatoolithus_xixianensis                 8.0535692 6.895845 5.954728
Prismatoolithus_levis_troodontid                 5.8021184 5.999962 5.134583
indet_theropod1                                  5.1239640 5.730115 4.876668
indet_theropod2                                  5.4116461 5.844587 4.986740
indet_theropod3                                  5.3471075 5.818907 4.962132
indet_theropod4                                  5.6094718 5.923305 5.061864
Titanosaur                                       7.6231531 6.724577 5.801876
Titanosaur_Type2                                 7.4707938 6.663951 5.747353
Cairanoolithus_roussetenssis                     7.9197198 6.842585 5.907377
Cairanoolithus_dughii                            8.0067008 6.877196 5.938166
Cairanoolithus_dughii_Titanosaur_Type1           8.0067008 6.877196 5.938166
Megaloolithus_sp.1                               7.5443321 6.693213 5.773697
Megaloolithus_sp.2                               7.9197198 6.842585 5.907377
Megaloolithus_mamillare_Titanosaur_type3.1       8.5537180 7.094861 6.130270
Megaloolithus_mamillare_Titanosaur_type3.2       8.6242523 7.122928 6.154855
Megaloolithus_mamillare2                         8.5537180 7.094861 6.130270
Megaloolithus_siruguei_Titanosaur_Type4_1        8.1735755 6.943597 5.997046
Megaloolithus_siruguei_Titanosaur_Type4_2        8.3238511 7.003394 6.049859
Megaloolithus_siruguei1                          8.4198008 7.041574 6.083478
Megaloolithus_siruguei3                          8.3313454 7.006376 6.052488
Megaloolithus_sp._Telmatosaurus_transsylvanicus  7.8022093 6.795826 5.865671
Megaloolithus_aureliensis2                       8.5537180 7.094861 6.130270
Megaloolithus_pseudomamillare                    8.1967124 6.952804 6.005190
Megaloolithus_petralta                           7.8976682 6.833810 5.899560
Megaloolithus_microtuberculata                   7.7380523 6.770297 5.842847
Massospondylus                                   5.2574954 5.783249 4.927882
Lufengosaurus                                    5.0369526 5.695492 4.843180
spheroolithidae                                  5.5093883 5.883480 5.023915
spheroolithus_albertensis                        5.6594822 5.943205 5.080783
spheroolithus_sp.                                5.6594822 5.943205 5.080783
dendroolithidae                                  6.6214057 6.325968 5.439152
MHIN_UNSL_GEO_V246_Pterodaustro                  2.7725887 4.794470 3.939195
Hamipterus_tianshanensis                         3.8066625 5.205942 4.359818
                                                     upr
Prinia_gracilis                                 4.671127
Carduelis_carduelis                             4.704375
Passer_moabiticus                               4.775071
Muscicapa_striata                               4.850189
Carduelis_chloris                               4.867262
Melopsittacus_undulatus                         4.920688
Erythropygia_galactotes                         4.928627
Lanius_nubicus                                  4.952951
Passer_domesticus                               4.994676
Galerida_cristata                               5.016404
Pycnonotus_capensis                             5.031015
Turdus_merula                                   5.301553
Streptopelia_senegalensis                       5.317035
Streptopelia_decaocto                           5.360560
Streptopelia_risoria                            5.388625
Streptopelia_turtur                             5.401025
Glareola_pratincola                             5.406412
Falco_naumanni                                  5.501595
Athene_noctua                                   5.598733
Chlidonias_leucoptera                           5.599821
Gallinula_chloropus                             5.606552
Corvus_corone                                   5.624808
Falco_tinnunculus                               5.696833
Alectoris_graeca                                5.699796
Himantopus_himantopus                           5.705656
Tyto_alba                                       5.709789
Sterna_hirundo                                  5.725709
Nycticorax_nycticorax                           5.749664
Bubulcus_ibis                                   5.793145
Egretta_garzetta                                5.873026
Phasianus_colchicus                             5.882481
Burhinus_oedicnemus                             5.936034
Gallus_domesticus                               5.962834
Strix_aluco                                     5.965669
Larus_ridibundus                                5.980184
Ardea_cinerea                                   6.090607
Geronticus_eremita                              6.095061
Anas_platyrhynchos                              6.124359
Buteo_rufinus                                   6.171081
Bubo_bubo                                       6.223935
Ciconia_ciconia                                 6.275412
Aquila_rapax                                    6.341596
Anser_anser                                     6.595659
Gyps_fulvus                                     6.737758
Nectarinia_osea                                 4.577812
Struthio_camelus                                7.500254
Alligator                                       6.369067
Crocodylus_niloticus                            6.423513
Crocodylus_acutus                               6.256075
Lampropholis_guichenoti                         4.211638
Python_molurus                                  6.713406
Elaphe                                          6.052067
Lepidochelys_kempi                              5.902152
Geochelone_elephantopus                         6.378302
Chelydra_serpentina                             5.402829
BMNH_47208                                      6.143774
Testudoolithus_jiangi                           6.150738
Testudoolithus_rigidus                          6.064442
Elongatoolithidae                               6.855081
Macroolithus_yaotunensis                        7.295755
Macroolithus_rugustus                           7.111130
Elongatoolithus_andrewsi                        6.927769
Lourinhanosaurus_antunesi                       7.146371
Macroelongatoolithus_xixianensis                7.836962
Prismatoolithus_levis_troodontid                6.865341
indet_theropod1                                 6.583562
indet_theropod2                                 6.702435
indet_theropod3                                 6.675681
indet_theropod4                                 6.784746
Titanosaur                                      7.647278
Titanosaur_Type2                                7.580549
Cairanoolithus_roussetenssis                    7.777793
Cairanoolithus_dughii                           7.816225
Cairanoolithus_dughii_Titanosaur_Type1          7.816225
Megaloolithus_sp.1                              7.612729
Megaloolithus_sp.2                              7.777793
Megaloolithus_mamillare_Titanosaur_type3.1      8.059453
Megaloolithus_mamillare_Titanosaur_type3.2      8.091001
Megaloolithus_mamillare2                        8.059453
Megaloolithus_siruguei_Titanosaur_Type4_1       7.890149
Megaloolithus_siruguei_Titanosaur_Type4_2       7.956929
Megaloolithus_siruguei1                         7.999670
Megaloolithus_siruguei3                         7.960265
Megaloolithus_sp._Telmatosaurus_transsylvanicus 7.725980
Megaloolithus_aureliensis2                      8.059453
Megaloolithus_pseudomamillare                   7.900418
Megaloolithus_petralta                          7.768060
Megaloolithus_microtuberculata                  7.697746
Massospondylus                                  6.638616
Lufengosaurus                                   6.547803
spheroolithidae                                 6.743046
spheroolithus_albertensis                       6.805627
spheroolithus_sp.                               6.805627
dendroolithidae                                 7.212783
MHIN_UNSL_GEO_V246_Pterodaustro                 5.649745
Hamipterus_tianshanensis                        6.052067


# Plotting confidence bands with geom_ribbon

library(ggplot2)

(pgls_plot<-ggplot(eggshell_data,aes(eggmass,eggshth))+
    geom_point()+
    geom_line(data=predframe)+
    geom_ribbon(data=predframe,aes(ymin=lwr,ymax=upr),alpha=0.3))


## Checking normality of residuals

shapiro.test(modelBM$residuals)
        Shapiro-Wilk normality test

data:  modelBM$residuals
W = 0.81428, p-value = 1.205e-09

sd(modelBM$residuals)
[1] 0.6491944

qqnorm(residuals(modelBM))
qqline(residuals(modelBM))
normal<-qqnorm(residuals(modelBM))
str(normal)
List of 2
 $ x: num [1:96] -0.0915 -0.2238 0.1178 -0.4741 -0.9468 ...
 $ y: atomic [1:96] 0.498 0.475 0.625 0.395 0.265 ...
  ..- attr(*, "std")= num [1:96] 1.14 1.14 1.14 1.14 1.14 ...
  ..- attr(*, "label")= chr "Residuals"

normal$y[-1>normal$y]
       Lampropholis_guichenoti                  Python_molurus 
                      -1.602703                       -1.847772 
                         Elaphe              Lepidochelys_kempi 
                      -1.031555                       -1.365289 
                 Massospondylus                   Lufengosaurus 
                      -1.178079                       -1.252841 
MHIN_UNSL_GEO_V246_Pterodaustro        Hamipterus_tianshanensis 
                      -1.393273                       -1.111598 


plot(density(modelBM$residuals))

## Distribution not normal in residuals, so detecting outliers in the distribution

# Based on density plot, following expected Gaussian distribution arbitrary limitation at -1:

modelBM$residuals[-1>modelBM$residuals]
   Lampropholis_guichenoti                  Python_molurus 
                      -1.602703                       -1.847772 
                         Elaphe              Lepidochelys_kempi 
                      -1.031555                       -1.365289 
                 Massospondylus                   Lufengosaurus 
                      -1.178079                       -1.252841 
MHIN_UNSL_GEO_V246_Pterodaustro        Hamipterus_tianshanensis 
                      -1.393273                       -1.111598 


## Searching for outliers  with the help of plotting

plot(modelBM,resid(.)~fitted(.),abline=0)
sd(modelBM$residuals)
[1] 0.6491944

plot(modelBM, eggshth~eggmass,abline=modelBM$coefficients, id=0.3, idLabels=c(rownames(eggshell_data)))

## With boxplot stats

boxplot.stats(modelBM$residuals)
$stats
           Python_molurus   Erythropygia_galactotes Lourinhanosaurus_antunesi 
              -0.09179588                0.35970301                0.55468062 
             Aquila_rapax         spheroolithus_sp. 
               0.76612557                1.32553208 

$n
[1] 96

$conf
[1] 0.4891417 0.6202195

$out
        Lampropholis_guichenoti                  Python_molurus 
                      -1.602703                       -1.847772 
                         Elaphe              Lepidochelys_kempi 
                      -1.031555                       -1.365289 
                     BMNH_47208                  Massospondylus 
                       1.504490                       -1.178079 
                  Lufengosaurus                 spheroolithidae 
                      -1.252841                        1.429740 
              spheroolithus_sp.                 dendroolithidae 
                       1.706488                        1.414697 
MHIN_UNSL_GEO_V246_Pterodaustro        Hamipterus_tianshanensis 
                      -1.393273                       -1.111598 


### Lambda model

pred2<-predict(modelLambda)
pred2
                                Prinia_gracilis 
                                       3.440669 
                            Carduelis_carduelis 
                                       3.485026 
                              Passer_moabiticus 
                                       3.578986 
                              Muscicapa_striata 
                                       3.678281 
                              Carduelis_chloris 
                                       3.700772 
                        Melopsittacus_undulatus 
                                       3.770959 
                        Erythropygia_galactotes 
                                       3.781365 
                                 Lanius_nubicus 
                                       3.813207 
                              Passer_domesticus 
                                       3.867688 
                              Galerida_cristata 
                                       3.895988 
                            Pycnonotus_capensis 
                                       3.914993 
                                  Turdus_merula 
                                       4.262936 
                      Streptopelia_senegalensis 
                                       4.282621 
                          Streptopelia_decaocto 
                                       4.337831 
                           Streptopelia_risoria 
                                       4.373327 
                            Streptopelia_turtur 
                                       4.388985 
                            Glareola_pratincola 
                                       4.395781 
                                 Falco_naumanni 
                                       4.515394 
                                  Athene_noctua 
                                       4.636513 
                          Chlidonias_leucoptera 
                                       4.637864 
                            Gallinula_chloropus 
                                       4.646221 
                                  Corvus_corone 
                                       4.668863 
                              Falco_tinnunculus 
                                       4.757863 
                               Alectoris_graeca 
                                       4.761513 
                          Himantopus_himantopus 
                                       4.768730 
                                      Tyto_alba 
                                       4.773818 
                                 Sterna_hirundo 
                                       4.793399 
                          Nycticorax_nycticorax 
                                       4.822816 
                                  Bubulcus_ibis 
                                       4.876066 
                               Egretta_garzetta 
                                       4.973406 
                            Phasianus_colchicus 
                                       4.984887 
                            Burhinus_oedicnemus 
                                       5.049747 
                              Gallus_domesticus 
                                       5.082102 
                                    Strix_aluco 
                                       5.085520 
                               Larus_ridibundus 
                                       5.103010 
                                  Ardea_cinerea 
                                       5.235415 
                             Geronticus_eremita 
                                       5.240731 
                             Anas_platyrhynchos 
                                       5.275656 
                                  Buteo_rufinus 
                                       5.331188 
                                      Bubo_bubo 
                                       5.393767 
                                Ciconia_ciconia 
                                       5.454472 
                                   Aquila_rapax 
                                       5.532173 
                                    Anser_anser 
                                       5.826942 
                                    Gyps_fulvus 
                                       5.989496 
                                Nectarinia_osea 
                                       3.315603 
                               Struthio_camelus 
                                       6.837044 
                                      Alligator 
                                       5.564311 
                           Crocodylus_niloticus 
                                       5.627813 
                              Crocodylus_acutus 
                                       5.431696 
                        Lampropholis_guichenoti 
                                       2.816973 
                                 Python_molurus 
                                       5.961752 
                                         Elaphe 
                                       5.189333 
                             Lepidochelys_kempi 
                                       5.008743 
                        Geochelone_elephantopus 
                                       5.575101 
                            Chelydra_serpentina 
                                       4.391261 
                                     BMNH_47208 
                                       5.298757 
                          Testudoolithus_jiangi 
                                       5.307034 
                         Testudoolithus_rigidus 
                                       5.204145 
                              Elongatoolithidae 
                                       6.122528 
                       Macroolithus_yaotunensis 
                                       6.613459 
                          Macroolithus_rugustus 
                                       6.409379 
                       Elongatoolithus_andrewsi 
                                       6.204433 
                      Lourinhanosaurus_antunesi 
                                       6.448505 
               Macroelongatoolithus_xixianensis 
                                       7.200095 
               Prismatoolithus_levis_troodontid 
                                       6.134112 
                                indet_theropod1 
                                       5.813029 
                                indet_theropod2 
                                       5.949237 
                                indet_theropod3 
                                       5.918680 
                                indet_theropod4 
                                       6.042900 
                                     Titanosaur 
                                       6.996308 
                               Titanosaur_Type2 
                                       6.924171 
                   Cairanoolithus_roussetenssis 
                                       7.136722 
                          Cairanoolithus_dughii 
                                       7.177904 
         Cairanoolithus_dughii_Titanosaur_Type1 
                                       7.177904 
                             Megaloolithus_sp.1 
                                       6.958989 
                             Megaloolithus_sp.2 
                                       7.136722 
     Megaloolithus_mamillare_Titanosaur_type3.1 
                                       7.436898 
     Megaloolithus_mamillare_Titanosaur_type3.2 
                                       7.470293 
                       Megaloolithus_mamillare2 
                                       7.436898 
      Megaloolithus_siruguei_Titanosaur_Type4_1 
                                       7.256913 
      Megaloolithus_siruguei_Titanosaur_Type4_2 
                                       7.328064 
                        Megaloolithus_siruguei1 
                                       7.373493 
                        Megaloolithus_siruguei3 
                                       7.331612 
Megaloolithus_sp._Telmatosaurus_transsylvanicus 
                                       7.081085 
                     Megaloolithus_aureliensis2 
                                       7.436898 
                  Megaloolithus_pseudomamillare 
                                       7.267868 
                         Megaloolithus_petralta 
                                       7.126281 
                 Megaloolithus_microtuberculata 
                                       7.050709 
                                 Massospondylus 
                                       5.876252 
                                  Lufengosaurus 
                                       5.771833 
                                spheroolithidae 
                                       5.995514 
                      spheroolithus_albertensis 
                                       6.066578 
                              spheroolithus_sp. 
                                       6.066578 
                                dendroolithidae 
                                       6.522016 
                MHIN_UNSL_GEO_V246_Pterodaustro 
                                       4.699736 
                       Hamipterus_tianshanensis 
                                       5.189333 
attr(,"label")
[1] "Fitted values"


V2 <- vcov(modelLambda)
X2 <- model.matrix(eggshth~eggmass,data=eggshell_data)
se.fit <- sqrt(diag(X2 %*% V2 %*% t(X2)))
se.fit
                                Prinia_gracilis 
                                      0.3205015 
                            Carduelis_carduelis 
                                      0.3184858 
                              Passer_moabiticus 
                                      0.3143314 
                              Muscicapa_striata 
                                      0.3101174 
                              Carduelis_chloris 
                                      0.3091889 
                        Melopsittacus_undulatus 
                                      0.3063542 
                        Erythropygia_galactotes 
                                      0.3059422 
                                 Lanius_nubicus 
                                      0.3046949 
                              Passer_domesticus 
                                      0.3026083 
                              Galerida_cristata 
                                      0.3015485 
                            Pycnonotus_capensis 
                                      0.3008461 
                                  Turdus_merula 
                                      0.2893768 
                      Streptopelia_senegalensis 
                                      0.2888102 
                          Streptopelia_decaocto 
                                      0.2872701 
                           Streptopelia_risoria 
                                      0.2863186 
                            Streptopelia_turtur 
                                      0.2859086 
                            Glareola_pratincola 
                                      0.2857325 
                                 Falco_naumanni 
                                      0.2828199 
                                  Athene_noctua 
                                      0.2802380 
                          Chlidonias_leucoptera 
                                      0.2802114 
                            Gallinula_chloropus 
                                      0.2800474 
                                  Corvus_corone 
                                      0.2796123 
                              Falco_tinnunculus 
                                      0.2780324 
                               Alectoris_graeca 
                                      0.2779721 
                          Himantopus_himantopus 
                                      0.2778538 
                                      Tyto_alba 
                                      0.2777713 
                                 Sterna_hirundo 
                                      0.2774601 
                          Nycticorax_nycticorax 
                                      0.2770118 
                                  Bubulcus_ibis 
                                      0.2762595 
                               Egretta_garzetta 
                                      0.2750828 
                            Phasianus_colchicus 
                                      0.2749611 
                            Burhinus_oedicnemus 
                                      0.2743415 
                              Gallus_domesticus 
                                      0.2740758 
                                    Strix_aluco 
                                      0.2740494 
                               Larus_ridibundus 
                                      0.2739195 
                                  Ardea_cinerea 
                                      0.2732122 
                             Geronticus_eremita 
                                      0.2731940 
                             Anas_platyrhynchos 
                                      0.2730942 
                                  Buteo_rufinus 
                                      0.2730058 
                                      Bubo_bubo 
                                      0.2730098 
                                Ciconia_ciconia 
                                      0.2731186 
                                   Aquila_rapax 
                                      0.2734083 
                                    Anser_anser 
                                      0.2760305 
                                    Gyps_fulvus 
                                      0.2784892 
                                Nectarinia_osea 
                                      0.3263665 
                               Struthio_camelus 
                                      0.3020201 
                                      Alligator 
                                      0.2735774 
                           Crocodylus_niloticus 
                                      0.2739960 
                              Crocodylus_acutus 
                                      0.2730657 
                        Lampropholis_guichenoti 
                                      0.3521656 
                                 Python_molurus 
                                      0.2780196 
                                         Elaphe 
                                      0.2734029 
                             Lepidochelys_kempi 
                                      0.2747197 
                        Geochelone_elephantopus 
                                      0.2736406 
                            Chelydra_serpentina 
                                      0.2858495 
                                     BMNH_47208 
                                      0.2730469 
                          Testudoolithus_jiangi 
                                      0.2730336 
                         Testudoolithus_rigidus 
                                      0.2733351 
                              Elongatoolithidae 
                                      0.2810212 
                       Macroolithus_yaotunensis 
                                      0.2941854 
                          Macroolithus_rugustus 
                                      0.2880093 
                       Elongatoolithus_andrewsi 
                                      0.2828071 
                      Lourinhanosaurus_antunesi 
                                      0.2891182 
               Macroelongatoolithus_xixianensis 
                                      0.3169080 
               Prismatoolithus_levis_troodontid 
                                      0.2812634 
                                indet_theropod1 
                                      0.2758531 
                                indet_theropod2 
                                      0.2778145 
                                indet_theropod3 
                                      0.2773312 
                                indet_theropod4 
                                      0.2794502 
                                     Titanosaur 
                                      0.3082370 
                               Titanosaur_Type2 
                                      0.3053580 
                   Cairanoolithus_roussetenssis 
                                      0.3141288 
                          Cairanoolithus_dughii 
                                      0.3159265 
         Cairanoolithus_dughii_Titanosaur_Type1 
                                      0.3159265 
                             Megaloolithus_sp.1 
                                      0.3067347 
                             Megaloolithus_sp.2 
                                      0.3141288 
     Megaloolithus_mamillare_Titanosaur_type3.1 
                                      0.3279145 
     Megaloolithus_mamillare_Titanosaur_type3.2 
                                      0.3295419 
                       Megaloolithus_mamillare2 
                                      0.3279145 
      Megaloolithus_siruguei_Titanosaur_Type4_1 
                                      0.3194610 
      Megaloolithus_siruguei_Titanosaur_Type4_2 
                                      0.3227375 
                        Megaloolithus_siruguei1 
                                      0.3248745 
                        Megaloolithus_siruguei3 
                                      0.3229031 
Megaloolithus_sp._Telmatosaurus_transsylvanicus 
                                      0.3117496 
                     Megaloolithus_aureliensis2 
                                      0.3279145 
                  Megaloolithus_pseudomamillare 
                                      0.3199598 
                         Megaloolithus_petralta 
                                      0.3136779 
                 Megaloolithus_microtuberculata 
                                      0.3104752 
                                 Massospondylus 
                                      0.2767014 
                                  Lufengosaurus 
                                      0.2753587 
                                spheroolithidae 
                                      0.2785938 
                      spheroolithus_albertensis 
                                      0.2799002 
                              spheroolithus_sp. 
                                      0.2799002 
                                dendroolithidae 
                                      0.2912990 
                MHIN_UNSL_GEO_V246_Pterodaustro 
                                      0.2790407 
                       Hamipterus_tianshanensis 
                                      0.2734029 

X2
                                                (Intercept)    eggmass
Prinia_gracilis                                           1  0.1133287
Carduelis_carduelis                                       1  0.2070142
Passer_moabiticus                                         1  0.4054651
Muscicapa_striata                                         1  0.6151856
Carduelis_chloris                                         1  0.6626880
Melopsittacus_undulatus                                   1  0.8109302
Erythropygia_galactotes                                   1  0.8329091
Lanius_nubicus                                            1  0.9001613
Passer_domesticus                                         1  1.0152307
Galerida_cristata                                         1  1.0750024
Pycnonotus_capensis                                       1  1.1151416
Turdus_merula                                             1  1.8500284
Streptopelia_senegalensis                                 1  1.8916048
Streptopelia_decaocto                                     1  2.0082140
Streptopelia_risoria                                      1  2.0831845
Streptopelia_turtur                                       1  2.1162555
Glareola_pratincola                                       1  2.1306098
Falco_naumanni                                            1  2.3832430
Athene_noctua                                             1  2.6390573
Chlidonias_leucoptera                                     1  2.6419104
Gallinula_chloropus                                       1  2.6595600
Corvus_corone                                             1  2.7073833
Falco_tinnunculus                                         1  2.8953593
Alectoris_graeca                                          1  2.9030686
Himantopus_himantopus                                     1  2.9183111
Tyto_alba                                                 1  2.9290581
Sterna_hirundo                                            1  2.9704145
Nycticorax_nycticorax                                     1  3.0325462
Bubulcus_ibis                                             1  3.1450140
Egretta_garzetta                                          1  3.3506056
Phasianus_colchicus                                       1  3.3748534
Burhinus_oedicnemus                                       1  3.5118439
Gallus_domesticus                                         1  3.5801800
Strix_aluco                                               1  3.5874003
Larus_ridibundus                                          1  3.6243409
Ardea_cinerea                                             1  3.9039908
Geronticus_eremita                                        1  3.9152179
Anas_platyrhynchos                                        1  3.9889840
Buteo_rufinus                                             1  4.1062731
Bubo_bubo                                                 1  4.2384449
Ciconia_ciconia                                           1  4.3666592
Aquila_rapax                                              1  4.5307699
Anser_anser                                               1  5.1533494
Gyps_fulvus                                               1  5.4966763
Nectarinia_osea                                           1 -0.1508229
Struthio_camelus                                          1  7.2867737
Alligator                                                 1  4.5986490
Crocodylus_niloticus                                      1  4.7327715
Crocodylus_acutus                                         1  4.3185542
Lampropholis_guichenoti                                   1 -1.2039728
Python_molurus                                            1  5.4380793
Elaphe                                                    1  3.8066625
Lepidochelys_kempi                                        1  3.4252394
Geochelone_elephantopus                                   1  4.6214372
Chelydra_serpentina                                       1  2.1210632
BMNH_47208                                                1  4.0377742
Testudoolithus_jiangi                                     1  4.0552572
Testudoolithus_rigidus                                    1  3.8379458
Elongatoolithidae                                         1  5.7776523
Macroolithus_yaotunensis                                  1  6.8145429
Macroolithus_rugustus                                     1  6.3835066
Elongatoolithus_andrewsi                                  1  5.9506426
Lourinhanosaurus_antunesi                                 1  6.4661447
Macroelongatoolithus_xixianensis                          1  8.0535692
Prismatoolithus_levis_troodontid                          1  5.8021184
indet_theropod1                                           1  5.1239640
indet_theropod2                                           1  5.4116461
indet_theropod3                                           1  5.3471075
indet_theropod4                                           1  5.6094718
Titanosaur                                                1  7.6231531
Titanosaur_Type2                                          1  7.4707938
Cairanoolithus_roussetenssis                              1  7.9197198
Cairanoolithus_dughii                                     1  8.0067008
Cairanoolithus_dughii_Titanosaur_Type1                    1  8.0067008
Megaloolithus_sp.1                                        1  7.5443321
Megaloolithus_sp.2                                        1  7.9197198
Megaloolithus_mamillare_Titanosaur_type3.1                1  8.5537180
Megaloolithus_mamillare_Titanosaur_type3.2                1  8.6242523
Megaloolithus_mamillare2                                  1  8.5537180
Megaloolithus_siruguei_Titanosaur_Type4_1                 1  8.1735755
Megaloolithus_siruguei_Titanosaur_Type4_2                 1  8.3238511
Megaloolithus_siruguei1                                   1  8.4198008
Megaloolithus_siruguei3                                   1  8.3313454
Megaloolithus_sp._Telmatosaurus_transsylvanicus           1  7.8022093
Megaloolithus_aureliensis2                                1  8.5537180
Megaloolithus_pseudomamillare                             1  8.1967124
Megaloolithus_petralta                                    1  7.8976682
Megaloolithus_microtuberculata                            1  7.7380523
Massospondylus                                            1  5.2574954
Lufengosaurus                                             1  5.0369526
spheroolithidae                                           1  5.5093883
spheroolithus_albertensis                                 1  5.6594822
spheroolithus_sp.                                         1  5.6594822
dendroolithidae                                           1  6.6214057
MHIN_UNSL_GEO_V246_Pterodaustro                           1  2.7725887
Hamipterus_tianshanensis                                  1  3.8066625
attr(,"assign")
[1] 0 1


V2
             (Intercept)      eggmass
(Intercept)  0.104319568 -0.007149032
eggmass     -0.007149032  0.001715411


predframe2<-with(eggshell_data,data.frame(eggmass,eggshth=pred2,lwr=pred2-1.96*se.fit,upr=pred2+1.96*se.fit))
predframe2
                                                   eggmass  eggshth      lwr
Prinia_gracilis                                  0.1133287 3.440669 2.812486
Carduelis_carduelis                              0.2070142 3.485026 2.860794
Passer_moabiticus                                0.4054651 3.578986 2.962896
Muscicapa_striata                                0.6151856 3.678281 3.070451
Carduelis_chloris                                0.6626880 3.700772 3.094762
Melopsittacus_undulatus                          0.8109302 3.770959 3.170505
Erythropygia_galactotes                          0.8329091 3.781365 3.181719
Lanius_nubicus                                   0.9001613 3.813207 3.216005
Passer_domesticus                                1.0152307 3.867688 3.274576
Galerida_cristata                                1.0750024 3.895988 3.304953
Pycnonotus_capensis                              1.1151416 3.914993 3.325334
Turdus_merula                                    1.8500284 4.262936 3.695757
Streptopelia_senegalensis                        1.8916048 4.282621 3.716553
Streptopelia_decaocto                            2.0082140 4.337831 3.774782
Streptopelia_risoria                             2.0831845 4.373327 3.812142
Streptopelia_turtur                              2.1162555 4.388985 3.828604
Glareola_pratincola                              2.1306098 4.395781 3.835745
Falco_naumanni                                   2.3832430 4.515394 3.961067
Athene_noctua                                    2.6390573 4.636513 4.087247
Chlidonias_leucoptera                            2.6419104 4.637864 4.088650
Gallinula_chloropus                              2.6595600 4.646221 4.097328
Corvus_corone                                    2.7073833 4.668863 4.120823
Falco_tinnunculus                                2.8953593 4.757863 4.212920
Alectoris_graeca                                 2.9030686 4.761513 4.216688
Himantopus_himantopus                            2.9183111 4.768730 4.224137
Tyto_alba                                        2.9290581 4.773818 4.229387
Sterna_hirundo                                   2.9704145 4.793399 4.249577
Nycticorax_nycticorax                            3.0325462 4.822816 4.279873
Bubulcus_ibis                                    3.1450140 4.876066 4.334597
Egretta_garzetta                                 3.3506056 4.973406 4.434244
Phasianus_colchicus                              3.3748534 4.984887 4.445963
Burhinus_oedicnemus                              3.5118439 5.049747 4.512038
Gallus_domesticus                                3.5801800 5.082102 4.544913
Strix_aluco                                      3.5874003 5.085520 4.548384
Larus_ridibundus                                 3.6243409 5.103010 4.566128
Ardea_cinerea                                    3.9039908 5.235415 4.699919
Geronticus_eremita                               3.9152179 5.240731 4.705270
Anas_platyrhynchos                               3.9889840 5.275656 4.740392
Buteo_rufinus                                    4.1062731 5.331188 4.796097
Bubo_bubo                                        4.2384449 5.393767 4.858668
Ciconia_ciconia                                  4.3666592 5.454472 4.919160
Aquila_rapax                                     4.5307699 5.532173 4.996293
Anser_anser                                      5.1533494 5.826942 5.285923
Gyps_fulvus                                      5.4966763 5.989496 5.443657
Nectarinia_osea                                 -0.1508229 3.315603 2.675925
Struthio_camelus                                 7.2867737 6.837044 6.245085
Alligator                                        4.5986490 5.564311 5.028100
Crocodylus_niloticus                             4.7327715 5.627813 5.090781
Crocodylus_acutus                                4.3185542 5.431696 4.896487
Lampropholis_guichenoti                         -1.2039728 2.816973 2.126729
Python_molurus                                   5.4380793 5.961752 5.416833
Elaphe                                           3.8066625 5.189333 4.653464
Lepidochelys_kempi                               3.4252394 5.008743 4.470292
Geochelone_elephantopus                          4.6214372 5.575101 5.038765
Chelydra_serpentina                              2.1210632 4.391261 3.830996
BMNH_47208                                       4.0377742 5.298757 4.763585
Testudoolithus_jiangi                            4.0552572 5.307034 4.771888
Testudoolithus_rigidus                           3.8379458 5.204145 4.668408
Elongatoolithidae                                5.7776523 6.122528 5.571726
Macroolithus_yaotunensis                         6.8145429 6.613459 6.036856
Macroolithus_rugustus                            6.3835066 6.409379 5.844880
Elongatoolithus_andrewsi                         5.9506426 6.204433 5.650131
Lourinhanosaurus_antunesi                        6.4661447 6.448505 5.881833
Macroelongatoolithus_xixianensis                 8.0535692 7.200095 6.578955
Prismatoolithus_levis_troodontid                 5.8021184 6.134112 5.582835
indet_theropod1                                  5.1239640 5.813029 5.272357
indet_theropod2                                  5.4116461 5.949237 5.404720
indet_theropod3                                  5.3471075 5.918680 5.375111
indet_theropod4                                  5.6094718 6.042900 5.495178
Titanosaur                                       7.6231531 6.996308 6.392163
Titanosaur_Type2                                 7.4707938 6.924171 6.325669
Cairanoolithus_roussetenssis                     7.9197198 7.136722 6.521029
Cairanoolithus_dughii                            8.0067008 7.177904 6.558688
Cairanoolithus_dughii_Titanosaur_Type1           8.0067008 7.177904 6.558688
Megaloolithus_sp.1                               7.5443321 6.958989 6.357789
Megaloolithus_sp.2                               7.9197198 7.136722 6.521029
Megaloolithus_mamillare_Titanosaur_type3.1       8.5537180 7.436898 6.794185
Megaloolithus_mamillare_Titanosaur_type3.2       8.6242523 7.470293 6.824391
Megaloolithus_mamillare2                         8.5537180 7.436898 6.794185
Megaloolithus_siruguei_Titanosaur_Type4_1        8.1735755 7.256913 6.630770
Megaloolithus_siruguei_Titanosaur_Type4_2        8.3238511 7.328064 6.695498
Megaloolithus_siruguei1                          8.4198008 7.373493 6.736738
Megaloolithus_siruguei3                          8.3313454 7.331612 6.698722
Megaloolithus_sp._Telmatosaurus_transsylvanicus  7.8022093 7.081085 6.470055
Megaloolithus_aureliensis2                       8.5537180 7.436898 6.794185
Megaloolithus_pseudomamillare                    8.1967124 7.267868 6.640747
Megaloolithus_petralta                           7.8976682 7.126281 6.511472
Megaloolithus_microtuberculata                   7.7380523 7.050709 6.442177
Massospondylus                                   5.2574954 5.876252 5.333917
Lufengosaurus                                    5.0369526 5.771833 5.232129
spheroolithidae                                  5.5093883 5.995514 5.449471
spheroolithus_albertensis                        5.6594822 6.066578 5.517974
spheroolithus_sp.                                5.6594822 6.066578 5.517974
dendroolithidae                                  6.6214057 6.522016 5.951070
MHIN_UNSL_GEO_V246_Pterodaustro                  2.7725887 4.699736 4.152816
Hamipterus_tianshanensis                         3.8066625 5.189333 4.653464
                                                     upr
Prinia_gracilis                                 4.068852
Carduelis_carduelis                             4.109258
Passer_moabiticus                               4.195075
Muscicapa_striata                               4.286111
Carduelis_chloris                               4.306782
Melopsittacus_undulatus                         4.371413
Erythropygia_galactotes                         4.381012
Lanius_nubicus                                  4.410409
Passer_domesticus                               4.460801
Galerida_cristata                               4.487023
Pycnonotus_capensis                             4.504651
Turdus_merula                                   4.830114
Streptopelia_senegalensis                       4.848689
Streptopelia_decaocto                           4.900880
Streptopelia_risoria                            4.934511
Streptopelia_turtur                             4.949366
Glareola_pratincola                             4.955817
Falco_naumanni                                  5.069721
Athene_noctua                                   5.185780
Chlidonias_leucoptera                           5.187078
Gallinula_chloropus                             5.195113
Corvus_corone                                   5.216903
Falco_tinnunculus                               5.302807
Alectoris_graeca                                5.306339
Himantopus_himantopus                           5.313324
Tyto_alba                                       5.318250
Sterna_hirundo                                  5.337221
Nycticorax_nycticorax                           5.365760
Bubulcus_ibis                                   5.417534
Egretta_garzetta                                5.512569
Phasianus_colchicus                             5.523811
Burhinus_oedicnemus                             5.587456
Gallus_domesticus                               5.619290
Strix_aluco                                     5.622657
Larus_ridibundus                                5.639893
Ardea_cinerea                                   5.770911
Geronticus_eremita                              5.776191
Anas_platyrhynchos                              5.810921
Buteo_rufinus                                   5.866280
Bubo_bubo                                       5.928866
Ciconia_ciconia                                 5.989785
Aquila_rapax                                    6.068053
Anser_anser                                     6.367962
Gyps_fulvus                                     6.535334
Nectarinia_osea                                 3.955281
Struthio_camelus                                7.429003
Alligator                                       6.100523
Crocodylus_niloticus                            6.164846
Crocodylus_acutus                               5.966905
Lampropholis_guichenoti                         3.507218
Python_molurus                                  6.506670
Elaphe                                          5.725203
Lepidochelys_kempi                              5.547194
Geochelone_elephantopus                         6.111436
Chelydra_serpentina                             4.951526
BMNH_47208                                      5.833929
Testudoolithus_jiangi                           5.842180
Testudoolithus_rigidus                          5.739882
Elongatoolithidae                               6.673330
Macroolithus_yaotunensis                        7.190063
Macroolithus_rugustus                           6.973877
Elongatoolithus_andrewsi                        6.758735
Lourinhanosaurus_antunesi                       7.015177
Macroelongatoolithus_xixianensis                7.821234
Prismatoolithus_levis_troodontid                6.685388
indet_theropod1                                 6.353701
indet_theropod2                                 6.493753
indet_theropod3                                 6.462249
indet_theropod4                                 6.590623
Titanosaur                                      7.600452
Titanosaur_Type2                                7.522673
Cairanoolithus_roussetenssis                    7.752414
Cairanoolithus_dughii                           7.797120
Cairanoolithus_dughii_Titanosaur_Type1          7.797120
Megaloolithus_sp.1                              7.560189
Megaloolithus_sp.2                              7.752414
Megaloolithus_mamillare_Titanosaur_type3.1      8.079610
Megaloolithus_mamillare_Titanosaur_type3.2      8.116195
Megaloolithus_mamillare2                        8.079610
Megaloolithus_siruguei_Titanosaur_Type4_1       7.883057
Megaloolithus_siruguei_Titanosaur_Type4_2       7.960629
Megaloolithus_siruguei1                         8.010247
Megaloolithus_siruguei3                         7.964502
Megaloolithus_sp._Telmatosaurus_transsylvanicus 7.692114
Megaloolithus_aureliensis2                      8.079610
Megaloolithus_pseudomamillare                   7.894989
Megaloolithus_petralta                          7.741090
Megaloolithus_microtuberculata                  7.659240
Massospondylus                                  6.418587
Lufengosaurus                                   6.311536
spheroolithidae                                 6.541558
spheroolithus_albertensis                       6.615183
spheroolithus_sp.                               6.615183
dendroolithidae                                 7.092961
MHIN_UNSL_GEO_V246_Pterodaustro                 5.246655
Hamipterus_tianshanensis                        5.725203

# Plotting confidence bands with geom_ribbon

library(ggplot2)

(pgls_plot2<-ggplot(eggshell_data,aes(eggmass,eggshth))+
    geom_point()+
    geom_line(data=predframe2)+
    geom_ribbon(data=predframe2,aes(ymin=lwr,ymax=upr),alpha=0.3))


## Checking normality of residuals

shapiro.test(modelLambda$residuals)
        Shapiro-Wilk normality test

data:  modelLambda$residuals
W = 0.79603, p-value = 3.309e-10


sd(modelLambda$residuals)
[1] 0.6273026

qqnorm(residuals(modelLambda))
qqline(residuals(modelLambda))
normal2<-qqnorm(residuals(modelLambda))
str(normal2)
List of 2
 $ x: num [1:96] 0.988 0.794 1.23 0.305 -0.118 ...
 $ y: atomic [1:96] 0.793 0.763 0.898 0.652 0.519 ...
  ..- attr(*, "std")= num [1:96] 0.755 0.755 0.755 0.755 0.755 ...
  ..- attr(*, "label")= chr "Residuals"


normal2$y[-1>normal2$y]
        Lampropholis_guichenoti                  Python_molurus 
                      -1.207535                       -1.954419 
                         Elaphe              Lepidochelys_kempi 
                      -1.014946                       -1.319863 
                 Massospondylus                   Lufengosaurus 
                      -1.271082                       -1.329181 
MHIN_UNSL_GEO_V246_Pterodaustro        Hamipterus_tianshanensis 
                      -1.298538                       -1.094989 


plot(density(modelLambda$residuals))

## Distribution not normal in residuals, so detecting outliers in the distribution

# Based on density plot, following expected Gaussian distribution arbitrary limitation at -1:

modelLambda$residuals[-1>modelLambda$residuals]
        Lampropholis_guichenoti                  Python_molurus 
                      -1.207535                       -1.954419 
                         Elaphe              Lepidochelys_kempi 
                      -1.014946                       -1.319863 
                 Massospondylus                   Lufengosaurus 
                      -1.271082                       -1.329181 
MHIN_UNSL_GEO_V246_Pterodaustro        Hamipterus_tianshanensis 
                      -1.298538                       -1.094989 


## Searching for outliers  with the help of plotting

plot(modelLambda,resid(.)~fitted(.),abline=0)
sd(modelLambda$residuals)
[1] 0.6273026

plot(modelLambda, eggshth~eggmass,abline=modelLambda$coefficients, id=0.1, idLabels=c(rownames(eggshell_data)))

## With boxplot stats

boxplot.stats(modelLambda$residuals)
$stats
         Python_molurus Megaloolithus_siruguei3           Turdus_merula 
             -0.1092469               0.3663748               0.5430281 
             Titanosaur       spheroolithus_sp. 
              0.7447848               1.2860103 

$n
[1] 96

$conf
[1] 0.4820064 0.6040498

$out
                   Lampropholis_guichenoti 
                                -1.2075353 
                            Python_molurus 
                                -1.9544188 
                                    Elaphe 
                                -1.0149461 
                        Lepidochelys_kempi 
                                -1.3198634 
                                BMNH_47208 
                                 1.5036381 
Megaloolithus_mamillare_Titanosaur_type3.2 
                                -0.3001736 
                Megaloolithus_aureliensis2 
                                -0.4338322 
                            Massospondylus 
                                -1.2710816 
                             Lufengosaurus 
                                -1.3291813 
                           spheroolithidae 
                                 1.3177061 
                         spheroolithus_sp. 
                                 1.5831141 
           MHIN_UNSL_GEO_V246_Pterodaustro 
                                -1.2985383 
                  Hamipterus_tianshanensis 
                                -1.0949888 

boxplot(modelLambda$residuals)


##written by Edina Prondvai
